# Supplementary material for: Recurrent evolution of ligand-binding domain multiplicity fine-tunes TGFβ signaling in vertebrates
Source: Nat Commun. 2026 May 19;17:4458. doi: 10.1038/s41467-026-73340-5 (PMC13187141; doi:10.1038/s41467-026-73340-5)
Supplement: Supplementary file 4 — Source Data [file 41467_2026_73340_MOESM4_ESM.xlsx]

## Sheet: Figure 3
E Docking
	LBDin
	Irms	0.851	0.87	1.026	1.131	1.178	0.891	1.079	1.23	0.964	1.16	1.098	1.015	1.108	1.035	1.271	1.134	1.195	1.232	0.888	1.053	0.964	1.069	0.885	1.32	1.308	1.036	1.053	1.189	1.164	1.314	1.059	1.236	1.272	1.136	1.232	1.235	1.307	1.303	1.064	1.23	1.448	1.23	1.08	1.358	1.177	0.851	1.21	0.918
	I_sc	-45.067	-44.988	-44.926	-44.837	-44.831	-44.818	-44.805	-44.799	-44.769	-44.766	-44.765	-44.735	-44.735	-44.72	-44.715	-44.702	-44.634	-44.608	-44.605	-44.581	-44.568	-44.567	-44.559	-44.549	-44.543	-44.523	-44.519	-44.476	-44.464	-44.456	-44.415	-44.362	-44.346	-44.223	-44.197	-44.169	-44.11	-43.886	-43.223	-43.107	-43.069	-43.066	-43.022	-42.998	-42.948	-42.891	-42.889	-42.873
	LBDmid
	Irms	1.553	1.943	1.727	1.998	1.034	2.024	2.566	0.917	1.821	1.794	1.765	1.803	1.838	1.919	1.491	1.652	1.815	2.623	1.557	2.973	1.899	1.749	1.625	2.078	1.889	1.4	2.007	3.211	3.304	1.886	2.043	1.451	1.697	1.663	1.781	1.496	3.408	1.396	1.802	2.713	1.867	1.643	1.793	3.008	1.723	1.654	1.577	1.728
	I_sc	-45.574	-42.278	-42.265	-42.041	-41.777	-41.716	-41.582	-41.479	-41.217	-41.017	-40.946	-40.468	-40.345	-40.319	-40.316	-40.122	-40.048	-39.987	-39.754	-39.583	-39.519	-39.389	-39.351	-39.295	-39.28	-39.205	-39.18	-39.161	-39.079	-38.893	-38.723	-38.691	-38.661	-38.596	-38.497	-38.454	-38.453	-38.145	-37.862	-37.834	-37.796	-37.783	-37.372	-36.991	-36.94	-36.934	-36.792	-36.692
	LBDout
	Irms	0.823	1.112	2.207	1.097	1.296	1.322	0.994	1.349	1.138	1.122	1.175	0.891	1.805	1.211	1.076	1.74	1.275	1.111	1.313	1.319	1.552	1.652	2.642	1.203	1.43	1.323	1.219	1.175	1.261	1.656	1.328	1.272	1.521	1.215	1.287	1.529	1.242	1.512	1.266	1.092	2.458	2.096	1.741	2.086	1.457	1.321	1.313	1.596
	I_sc	-49.501	-47.846	-47.164	-47.126	-46.912	-44.959	-44.754	-44.316	-44.208	-43.955	-43.878	-43.761	-43.72	-43.702	-43.564	-43.559	-43.511	-43.402	-43.309	-43.288	-43.213	-43.147	-42.944	-42.877	-42.874	-42.625	-42.611	-42.526	-42.487	-42.481	-42.473	-42.433	-42.378	-42.213	-42.161	-42.127	-42.093	-42.077	-42.058	-42.052	-42.041	-42.003	-41.928	-41.9	-41.893	-41.859	-41.83	-41.755
	wo																														TGFβ1-SiRd12
F - LSBA	N1										N2										N3										N1										N2
ctrl.	1.44592	1.31272	0.259642	0.833829	1.2526	1.48898	0.740055	0.624051	1.06262	0.979593	0.767104	0.388366	0.346861	0.496057	0.3562	0.766912	0.507333	2.65361	3.21853	0.499023	0.773872	0.791165	1.06467	1.44579	0.969953	1.12237	0.978442	1.02663	0.824533	1.00257	93.9178	109.743	92.9838	69.0598	29.4515	128.623	70.062	95.486	119.296	72.8503	115.346	92.5254	133.814	70.7815	183.21	195.221	99.511	156.901	137.232
hBMPR2	1.93337	2.89626	2.68977	2.7321	2.25837	2.473	1.99101	2.85606	1.79459	2.73428	0.434527	0.422345	0.367668	0.606344	0.285853	0.252534	0.341381	0.371061	0.251778	0.347245	0.936428	1.01228	1.29613	1.21257	1.27302	1.29141	1.5378	1.23953	1.15625	1.23391	194.337	451.033	638.091	1077.66	873.063	563.391	772.364	592.703	253.8	721.612	286.262	216.564	206.118	207.435	267.535	323.452	309.265	287.845	266.433
gBmpr2a	2.73331	2.76301	2.43674	3.0956	2.09207	3.12165	3.71127	2.89663	2.73489	4.22229	0.445446	0.548042	0.388489	0.733112	0.462806	0.436683	0.301194	0.32902	0.31328	0.147438	1.09246	0.973805	1.9344	1.21709	1.27317	0.763732	0.889775	1.23301	0.862657	0.790103	314.476	939.064	1005.09	340.07	298.537	228.969	203.017	574.682	437.365	463.054	259.047	318.112	236.364	330.045	298.687	313.047	362.196	312.946	199.047
gBmpr2a LBDmid-in	3.11236	5.52469	4.76453	4.14048	4.82029	3.72426	3.56398	4.01433	4.42557	4.39459	0.617688	0.834567	0.970001	0.989326	0.598749	0.492184	0.723319	0.383848	0.464495	0.725461	1.23175	1.47594	1.30092	1.07733	1.13966	1.04164	1.27455	6.43406	13.4544	3.38754	1577.7	506.775	418.166	961.419	211.225	437.492	396.624	636.521	60.6285	370.946	281.054	325.689	331.348	156.601	297.373	264.88	269.447		340.7
gBmpr2a LBDin	2.60103	3.42703	4.57826	2.90325	2.3341	25.6312	1.95815	4.7847	2.14449	1.955	0.432947	0.200357	0.500273	0.314544	0.290591	0.340914	0.413733	0.26646	0.263507	0.171116	0.763456	1.16643	1.23238	0.93576	0.714956	0.945074	0.630023	1.48643	0.567375	0.459882	817.833	304.114	115.238	211.757	344.592	371.501	435.028	444.983	1004.89	389.39	183.842	108.605	199.047	219.219	241.254	186.271	167.863	290.1	204.917
gBmpr2a LBDmid	3.4167	3.13295	3.33088	4.14078	4.12955	6.3038	2.69863	4.86468	2.61676	3.29444	2.45731	0.696454	1.04516	0.90019	0.942574	0.982472	1.27919	1.17858	1.02595	0.799352	2.02519	0.8388	0.883998	1.46022	1.02891	1.34883	1.41907	1.34797	1.96215	1.17299	42.7626	47.0803	49.0666	26.153	31.7729	82.3854	83.0148	19.947	89.594	51.7419	49.4448	61.4815	48.4019	44.0442	20.0954	81.2907	60.0037	60.3474	72.658
gBmpr2a LBDout	3.99678	4.88248	4.89043	3.48023	3.0167	3.51855	3.8843	4.10562	3.38038	3.72524	0.317552	2.3154	2.22708	0.265279	0.246339	0.288092	0.266913	0.341532	0.226273	0.228306	1.0631	0.975809	1.04793	0.801187	0.643308	0.895042	1.08586	0.365948	0.404543	0.282901	46.2981	125.651	129.002	157.548	114.325	55.507	49.8921	165.689	103.746	35.3057	162.751	140.486	58.0123	124.734	45.9362	103.833	133.477	78.9649	121.85
	wo			TGFβ1-SiRd12
	N1	N2	N3	N1	N2	N3
ctrl.	1	1	1	88.1473	132.068	196.828
hBMPR2	2.43588	0.368074	1.21893	613.805	252.897	360.883
gBmpr2a	2.98075	0.410551	1.10302	480.432	283.342	368.572
gBmpr2a LBDmid-in	4.24851	0.679964	3.18178	557.75	270.207	299.264
gBmpr2a LBDin	5.23172	0.319444	0.890176	443.932	201.99	257.97
gBmpr2a LBDmid	3.79292	1.13072	1.34881	52.3518	52.3579	36.5474
gBmpr2a LBDout	3.88807	0.672277	0.756563	98.2963	102.247	73.9853
	ctrl			hBMPR2			gBMPR2A			gBMPR2A LBDmid-in			gBMPR2A LBDin			gBMPR2A LBDmid			gBMPR2A LBDout
G - Luciferase	N1	N2	N3	N1	N2	N3	N1	N2	N3	N1	N2	N3	N1	N2	N3	N1	N2	N3	N1	N2	N3
-	1	1	1	1.29456	0.861681	0.796311	2.65014	1.27258	2.17108	2.54141	1.96689	1.6954	2.59532	1.90067	2.7517	1.80352	1.17442	1.47746	2.00613	1.57484	1.60354
+	5.08575	5.82618	7.31956	3.70957	3.7668	8.15352	8.949	8.49424	17.6061	8.27531	12.8058	18.4911	13.2717	11.247	21.5294	5.43434	3.64371	8.0495	3.92788	7.49476	8.04132
[truncated: 452 more columns]

## Sheet: Figure 5
D docking zebrafish
	LBDin
	Irms	0.878	0.769	0.777	0.745	0.745	0.831	0.811	0.717	0.768	0.847	0.879	0.889	0.801	0.745	0.743	0.776	0.77	0.845	0.812	0.832	0.941	0.805	0.8	0.791	0.752	0.786	0.976	0.867	0.901	0.908	0.886	0.877	0.949	0.763	0.737	0.725	0.73	0.809	0.978	0.756	1.108	0.668	1	0.924	0.83	1.264	1.14	0.772
	I_sc	-33.181	-32.947	-32.944	-31.999	-31.82	-31.702	-31.693	-31.563	-31.274	-31.232	-31.221	-31.19	-31.19	-31.167	-31.117	-31.063	-31.063	-31.05	-31.049	-31.039	-31.034	-30.998	-30.98	-30.972	-30.94	-30.912	-30.782	-30.51	-30.492	-30.35	-30.273	-30.171	-30.16	-30.157	-30.154	-30.151	-30.151	-30.136	-30.132	-30.126	-30.058	-30.002	-29.947	-29.935	-29.91	-29.88	-29.879	-29.873
	LBDout
	Irms	2.438	3.388	2.141	3.419	3.123	3.319	2.352	3.3	2.842	2.771	1.152	2.138	2.867	1.402	2.452	2.753	3.982	3.035	2.472	2.144	2.749	2.48	3.236	2.156	1.69	2.429	2.606	2.309	2.553	2.543	2.387	3.507	2.725	2.174	2.294	2.058	3.226	2.308	2.805	2.313	3.206	3.115	2.472	3.044	3.084	2.159	2.738	2.645
	I_sc	-35.828	-35.001	-34.407	-34.019	-33.325	-33.242	-33.029	-32.972	-32.745	-32.722	-32.636	-32.478	-32.215	-31.996	-31.821	-31.746	-31.579	-31.451	-31.43	-31.267	-31.173	-31.128	-31.113	-31.105	-31.024	-30.993	-30.981	-30.802	-30.791	-30.769	-30.695	-30.598	-30.561	-30.283	-30.207	-30.182	-30.181	-30.18	-30.166	-30.045	-30.005	-29.89	-29.881	-29.839	-29.783	-29.775	-29.667	-29.646
E LSBA zebrafish	wo																														TGFβ1-SiRd12
	N1										N2										N3										N1										N2
ctrl.	0.52191	1.18946	0.527172	0.825094	0.790694	1.81808	1.49667	1.28244	0.968344		1.21418	0.864244	0.87474	0.930789	1.08382	0.839683	0.826458	0.881247	1.5509	0.933938	1.46915	0.859685	1.38548	0.85361	0.700887	1.45576	0.900391	0.628541	1.38176		1.43951	3.10232	2.80478	3.33375	0.380842	2.3334	1.11211	0.377762			1.05317	1.07983	1.0876	4.88255	3.02181	0.633961	1.07794	1.05632	0.551042
dTgfbr2a	3.03352	4.46331	4.35292	3.79148	1.49654	3.97606	3.87389	3.30577	3.23851	3.69996	5.49132	4.73728	7.36108	7.29916	6.58018	4.32017	6.79787	6.72859	5.93299		2.23369	2.89212	2.57201	4.55104	4.55905	3.53971	2.44637	2.83958	5.83058	3.45501	9.51336	5.4065	8.95409	10.5166	6.38627	5.14529	9.29951	6.41053	6.09232	7.61633	7.42154	6.15803	8.31539	7.59473	8.14262	5.95189	6.6398	6.72146	9.07593
dTgfbr2a LBDin	5.20125	9.21967	4.2528	5.68221	4.93555	8.83446	4.5212	5.03092	4.91963	5.56733	7.49502	8.51586	3.33921	5.39518	5.77135	7.61782	5.91515	5.95482	5.58473	5.67752	2.74784	2.63249	2.344	3.16024	3.33855	3.32534	3.31998	2.73203	3.30666	2.27041	10.3834	10.8744	13.7458	9.2714	10.0082	8.82894	8.84858	8.24979	8.81354	9.73452	14.6363	11.5713	5.69389	7.47465	5.82929	13.5701	12.3033	17.2148
dTgfbr2a LBDout	5.24939	4.22521	4.7027	2.91132	4.94928	4.58333	4.02817	4.32443	4.24536	4.64417	6.19203	3.5944	4.39532	4.41715	3.19646	6.77541	2.84947	4.57753	5.39224	4.95392	3.39219	1.50436	3.03474	4.20947	2.37865	2.84897	1.88155	2.92277	3.71367	3.36099	8.70264	4.35921	5.67528	3.57199	4.90551	5.49468	5.75752	5.17224	5.41356	5.27262	12.1649	12.4659	6.05118	11.4997	9.71556	14.1237	7.39068	9.15318	9.33602
	wo			TGFβ1-SiRd12
	N1	N2	N3	N1	N2	N3
ctrl.	1.04665	1			1.50589	4.05931
dTgfbr2a	3.5232	6.13874	3.49192	7.53408	7.55818	4.1598
dTgfbr2a LBDin	5.8165	6.12667	2.91775	9.87584	11.0367	5.27658
dTgfbr2a LBDout	4.38634	4.63439	2.92474	5.43253	10.2112	3.75479
F Luciferase zebrafish
	ctrl			hTGFBR2			dTGFBR2a			dTGFBR2a LBDin			dTGFBR2a LBDout
	N1	N2	N3	N1	N2	N3	N1	N2	N3	N1	N2	N3	N1	N2	N3
-	0.010134	0.020192	0.012437	0.052097	0.083667	0.070148	0.01206	0.01391	0.018665	0.013441	0.025336	0.017342	0.00824	0.013897	0.011325
+	0.360684	0.290941	0.33905	1	1	1	0.684651	0.728525	0.688707	0.940163	0.989041	0.972986	0.395561	0.40732	0.400587
G docking Horse
	LBDin
	Irms	0	1.119	1.084	1.017	1.481	1.049	1.399	1.235	1.412	1.051	1.284	1.331	1.262	1.253	1.075	1.374	1.301	1.131	1.029	1.075	1.321	1.184	1.112	1.384	1.259	1.386	1.174	1.275	1.318	1.243	1.361	1.329	1.161	1.249	1.327	1.387	1.409	0.963	1.173	1.149	1.103	1.085	1.15	1.283	1.051	1.382	1.14	1.347
	I_sc	-33.166	-33.165	-33.111	-32.764	-32.287	-32.138	-31.859	-31.85	-31.84	-31.817	-31.811	-31.798	-31.797	-31.778	-31.747	-31.744	-31.743	-31.74	-31.728	-31.703	-31.68	-31.66	-31.642	-31.621	-31.615	-31.608	-31.553	-31.538	-31.53	-31.514	-31.501	-31.496	-31.49	-31.484	-31.483	-31.483	-31.478	-31.478	-31.464	-31.454	-31.446	-31.436	-31.43	-31.426	-31.422	-31.421	-31.414	-31.408
	LBDout
	Irms	1.334	1.051	1.123	1.473	1.191	1.107	1.374	1.378	1.232	1.203	1.224	1.272	1.238	1.333	1.287	1.139	1.519	1.174	2.487	1.218	1.15	1.175	1.35	1.088	1.201	1.519	1.111	1.066	1.582	1.119	1.215	1.317	1.152	1.568	1.18	1.419	1.31	1.181	1.538	1.007	1.301	0.891	1.083	2.712	1.203	0.938	1.37	1.132
	I_sc	-26.208	-25.227	-24.88	-24.856	-24.845	-24.793	-24.697	-24.66	-24.509	-24.441	-24.39	-24.382	-24.339	-24.265	-24.212	-24.174	-24.141	-24.131	-24.108	-24.102	-24.101	-24.09	-24.084	-24.077	-24.037	-23.97	-23.938	-23.918	-23.912	-23.909	-23.897	-23.884	-23.877	-23.847	-23.824	-23.813	-23.812	-23.798	-23.768	-23.762	-23.754	-23.747	-23.73	-23.708	-23.704	-23.703	-23.682	-23.681
H LSBA Horse	wo																														TGFβ1-SiRd12
	N1										N2										N3										N1										N2
ctrl.	0.979672	0.0621819	1.13594	0.0793595	0.902205	0.043747	0.725309	0.0116638	0.913233	0.156326	0.384222	0.54628	1.17677	0.133112	2.16833	0.193948	0.565683	0.371932	0.667597	0.439032	0.384222	0.54628	1.17677	0.133112	2.16833	0.193948	0.565683	0.371932	0.667597	0.439032	1.78387	0.222976	2.69011	0.110488	2.15305	0.0602582	2.19174	0.269359	2.45695	0.241987	2.81336	0.713673	2.0817	0.447251	1.89835	0.392224	3.28349	0.479378	2.68469
hTGFBR2	1.65663	0.07171	1.12582	0.0719825	1.22313	0.125576	0.94162	0.19677	1.26254	0.165566	2.65146	0.752301	1.7862	0.353972	1.56162	0.435198	2.2214	2.06297	1.1041	0.328266	1.36147	0.315818	1.8273	0.1014	1.42699	0.225641	2.25376	0.37861	1.75368	0.243147	5.6183	4.81086	65.2614	7.13603	75.4005	18.9387	35.7112	14.9282	95.1956	13.8554	70.4983	7.25734	83.9855	2.67209	27.0825	3.40682	71.3024	4.84938	50.0631
eTGFBR2	2.21674	0.460131	1.25221	0.512194	1.26454	0.209676	1.23622	0.0854942	1.39536	0.146419	1.85405	0.602671	2.55563	0.244135	1.22486	0.207819	2.43981	0.138664	1.27568	0.707706	1.8582	0.226649	3.11452	0.290528	1.44359	0.280905	1.0988	0.718573	1.59743	0.11363	45.9068	5.72717	58.9748	0.98723	49.1136	25.4788	28.2813	10.4311	99.0292	3.6686	20.6766	26.6934	10.2041	98.3757	3.61456
eTGFBR2 LBDin	1.72349	0.483216	1.12651	0.234019	2.1323	0.0382938	1.37876	0.307925	1.25524	0.36476	1.94537	1.40522	1.71104	0.204421	1.21234	0.100017	2.08941	0.647403	1.29568	0.461358	1.90661	0.17909	2.31288	0.261918	1.43292	2.18694	1.83804	0.374817	1.67239	2.22867	31.8101	5.21154	29.2334	5.82268	46.3026	6.16885	34.1541	2.76721	43.6615	4.70389	22.9841	2.82993	56.4661	3.34308	7.45812	3.34253	4.26295	9.01647	29.5694
eTGFBR2 LBDout	1.08119	0.784871	1.81592	0.218432	0.883028	0.187348	2.0568	0.149085	1.83765	0.24791	2.5512	0.637564	2.126	0.407695	1.87005	0.95844	2.08668	0.584789	2.33007	0.735447	1.74601	0.351107	2.03266	0.271125	1.61252	0.449622	1.57261	0.226945	3.36912	0.46859	2.03336	0.13212	3.50879	0.526736	2.15024	0.311016	2.86512	0.214524	2.71513	0.617123	3.01118	9.38587	1.55416	0.83337	3.0522	0.51275	3.09294	0.323998
	wo			TGFβ1-SiRd12
	N1	N2	N3	N1	N2	N3
ctrl.	0.500963	0.66469	0.66469	1.21808	1.49615	1.49615
hTGFBR2	0.684134	1.32575	0.997293	33.6856	32.674	18.1405
eTGFBR2	0.877898	1.1251	1.13369	36.2901	31.9129	25.7176
eTGFBR2 LBDin	0.904452	1.10722	1.2627	20.9836	15.4748	10.519
eTGFBR2 LBDout	0.926224	1.42879	1.23672	1.50741	2.72081	1.64136
I Luziferase Horse
	ctrl			hTGFBR2			dTGFBR2a			dTGFBR2a LBDin			dTGFBR2a LBDout
	N1	N2	N3	N1	N2	N3	N1	N2	N3	N1	N2	N3	N1	N2	N3
-	0.010583	0.021379	0.015415	0.038628	0.050609	0.037448	0.026027	0.048232	0.021868	0.029377	0.052871	0.022276	0.009917	0.023331	0.024724
+	0.421056	0.371466	0.342501	1	1	1	1.23988	1.47543	0.85045	1.25407	1.87679	0.949854	0.69224	0.716951	0.270467
J Docking chicken	LBDin
	Irms	1.269	1.031	1.156	1.088	1.108	0.877	1.052	1.374	1.38	0.697	1.067	1.081	1.188	1.212	1	1.113	0.9	1.218	0.947	1.064	1.239	1.051	0.924	0.885	1.2	1.15	1.022	1.459	1.03	0.994	1.129	0.881	1.177	1.083	1.195	1.274	0.972	1.242	0.942	1.186	1.01	1.074	0.836	0.924	1.017	1.216	0.831	1.01
	I_sc	-33.405	-32.728	-32.464	-32.462	-32.44	-32.412	-32.31	-32.291	-32.283	-32.184	-32.171	-32.152	-32.11	-32.099	-32.096	-32.093	-32.083	-32.072	-32.061	-32.059	-32.054	-32.053	-32.049	-32.048	-32.038	-32.027	-32.025	-32.002	-31.984	-31.976	-31.972	-31.971	-31.969	-31.967	-31.956	-31.949	-31.94	-31.927	-31.905	-31.899	-31.887	-31.867	-31.827	-31.817	-31.811	-31.793	-31.793	-31.786
	LBDout
	Irms	0.794	1.297	0.889	1.316	0.865	1.199	0.803	1.241	0.871	1.11	1.089	1.12	1.026	0.755	0.698	0.819	0.662	1.13	1.002	0.876	0.784	1.101	0.951	0.913	1.182	1.122	1.302	1.032	1.006	0.845	1.238	0.944	0.865	0.9	0.983	0.948	0.979	1.447	0.874	1.33	1.126	1.71	0.755	0.981	1.138	0.927	1.343	1.769
	I_sc	-35.519	-35.443	-35.407	-35.389	-35.388	-35.383	-35.366	-35.34	-35.328	-35.263	-35.21	-35.154	-35.009	-34.942	-34.92	-34.813	-34.722	-34.619	-34.607	-34.602	-34.483	-34.456	-34.429	-34.396	-34.366	-34.347	-34.312	-34.287	-34.251	-34.205	-34.19	-34.186	-34.125	-33.929	-33.817	-33.798	-33.404	-33.324	-33.309	-33.283	-33.244	-33.201	-33.188	-33.186	-33.184	-33.183	-33.17	-33.164
K
LSBA Chicken	wo																				TGFβ1-SiRd12
	N1										N2										N1										N2
ctrl.	0.275573	0.00977175	2.59721	0.070685	2.04877	1.23481	0.264009	0.32351	0.339472	0.123807	0.706028	0.368389	0.302715	0.103342	0.501579	0.109173	0.594653	0.960956	1.2174	0.652016	1.59084	0.475874	1.15783	1.49692	4.49077	0.388332	1.40409	0.123725	1.30485	0.166207	1.57379	0.678825	1.22459	0.164597	0.942181	0.309713	0.34986	0.29253	2.80778	0.257721
hTGFBR2	2.17342	0.297642	1.58221	0.32123	1.9466	0.344195	2.14405	0.447481	1.79008	0.00846925	1.45713	0.232539	1.25616	0.168638	0.863923	0.195119	0.969416	0.226987	0.855381	0.613314	15.3282	36.158	2.46224	33.71	18.7467	11.8219	4.9481				11.517	4.49062	9.29548	1.41514	4.25207	2.85286	11.6189	4.55181	12.3574	4.14145
gTGFBR2	1.53889	0.122151	2.65899	1.02824	1.11543	0.354102	2.70991	0.174215	1.6181	0.333717	1.53079	0.190453	1.03647	0.204679	0.957983	0.0953909	1.00812	0.162725	1.47937	0.111161	26.1621	6.85227	10.9192	25.6248	6.02162	51.0027	20.5906	25.3945	11.7619		50.8525	5.92293	16.9941	5.32392	21.8925	4.10659	21.7524	5.50751	23.6515	1.01535
gTGFBR2 LBDin	1.12748	0.341209	1.10017	0.259015	1.36657	0.264824	1.51451	0.163628	1.70382	0.269411	0.624517	0.122725	1.39326	0.430335	1.06055	0.119029	1.14706	0.459181	0.788327	0.222978	35.2719	7.19965	21.7487	0.400382	13.4932	6.24768	22.2904	13.1283	18.9335	4.13471	8.13545	3.70282	2.15324	3.06614	6.36989	7.02273
gTGFBR2 LBDout	2.64509	0.309124	1.5846	0.242348	7.3377	0.232847	2.46762	0.304726	2.61501	0.114497	1.30134	0.383929	0.920891	0.706816	1.1033	0.559598	1.52842	0.0603853	1.28291	0.556773	3.06518	1.89209	18.4449	7.51946	22.6689	2.53917	26.4194	19.1465			8.81779	1.96845	10.1636	1.40885	3.26836	2.50208	12.4699	1.98251	10.2586	11.2718
	wo		TGFβ1-SiRd12
	N1	N2	N1	N2
ctrl.	0.728762	0.551625	1.25994	0.86016
hTGFBR2	1.10554	0.683861	17.5964	6.64927
gTGFBR2	1.16537	0.677714	20.4811	15.7019
gTGFBR2 LBDin	0.811065	0.636797	14.2848	5.07504
gTGFBR2 LBDout	1.78536	0.840436	12.7119	6.4112
L Luciferase Chicken	ctrl						hTGFBR2						dTGFBR2a						dTGFBR2a LBDin						dTGFBR2a LBDout
	N1	N2	N3	N4	N5	N6	N1	N2	N3	N4	N5	N6	N1	N2	N3	N4	N5	N6	N1	N2	N3	N4	N5	N6	N1	N2	N3	N4	N5	N6
-	0.013792	0.009375	0.012025	0.032714	0.027052	0.024025	0.037974	0.0358	0.040763	0.142547	0.060279	0.063803	0.024367	0.021415	0.018694	0.098529	0.068189	0.060096	0.017329	0.033154	0.023717	0.066507	0.056626	0.064698	0.017732	0.021611	0.01877	0.045184	0.047012	0.064991
+	0.092878	0.138832	0.170266	0.178914	0.096869	0.222739	1	1	1	1	1	1	0.775446	0.794615	0.601079	0.776939	0.833232	0.764442	0.733709	0.985267	0.664269	0.767522	0.533773	0.972352	0.689534	0.76411	0.646748	0.83975	0.501145	0.864817
							1.491	-19.779		2.257	-19.746
							1.374	-19.755		1.498	-19.735
							2.257	-19.746		1.572	-19.727
							1.498	-19.735		1.47	-19.726
							1.572	-19.727		1.593	-19.717
							1.47	-19.726		1.52	-19.706
							1.593	-19.717		1.212	-19.706
							1.52	-19.706		1.538	-19.7
							1.212	-19.706		1.52	-19.699
							1.538	-19.7		1.533	-19.698
							1.52	-19.699		1.678	-19.695
							1.533	-19.698		1.403	-19.681
							1.678	-19.695		1.433	-19.671
							1.403	-19.681		1.483	-19.67
							1.433	-19.671		1.421	-19.668
							1.483	-19.67		1.23	-19.663
							1.421	-19.668		1.538	-19.655
							1.23	-19.663		1.319	-19.655
							1.538	-19.655		2.094	-19.641
							1.319	-19.655		1.432	-19.636
							2.094	-19.641		1.419	-19.633
							1.432	-19.636		1.279	-19.625
							1.419	-19.633		1.591	-19.603
							1.279	-19.625		1.274	-19.593
							1.591	-19.603		1.416	-19.578
							1.274	-19.593		1.228	-19.577
							1.416	-19.578		1.353	-19.564
							1.228	-19.577		1.652	-19.559
							1.353	-19.564		1.279	-19.558
							1.652	-19.559		2.773	-19.551
							1.279	-19.558		1.457	-19.538
							2.773	-19.551		2.602	-19.527
							1.457	-19.538		1.273	-19.523
							2.602	-19.527		1.263	-19.52
							1.273	-19.523		1.21	-19.519
							1.263	-19.52		1.547	-19.508
							1.21	-19.519		1.671	-19.504
							1.547	-19.508		1.567	-19.503
							1.671	-19.504		1.078	-19.49
							1.567	-19.503		1.242	-19.475
							1.078	-19.49		1.445	-19.473
							1.242	-19.475		1.667	-19.465
							1.445	-19.473		1.949	-19.462
							1.667	-19.465		1.98	-19.458
							1.949	-19.462		1.579	-19.458
							1.98	-19.458		2.417	-19.446
							1.579	-19.458		1.412	-19.42
							2.417	-19.446		1.55	-19.414
							1.412	-19.42		1.363	-19.406
							1.55	-19.414		2.428	-19.398
							1.363	-19.406		1.466	-19.39
							2.428	-19.398		2.33	-19.378
							1.466	-19.39		2.497	-19.372
							2.33	-19.378		1.735	-19.335
							2.497	-19.372		1.308	-19.331
							1.735	-19.335		1.936	-19.324
							1.308	-19.331		1.304	-19.272
							1.936	-19.324		1.474	-19.255
							1.304	-19.272		3.835	-19.246
							1.474	-19.255		1.465	-19.24
							3.835	-19.246		1.547	-19.234
							1.465	-19.24		1.408	-19.226
							1.547	-19.234		2.897	-19.22
							1.408	-19.226		1.231	-19.199
							2.897	-19.22		1.998	-19.197
							1.231	-19.199		1.633	-19.131
							1.998	-19.197		2.69	-19.094
							1.633	-19.131		2.507	-18.987
							2.69	-19.094		1.071	-18.956
							2.507	-18.987		1.371	-18.903
							1.071	-18.956		1.8	-18.88
							1.371	-18.903		1.878	-18.868
							1.8	-18.88		1.172	-18.832
							1.878	-18.868		1.598	-18.789
							1.172	-18.832		1.263	-18.782
							1.598	-18.789		2.073	-18.733
							1.263	-18.782		1.646	-18.687
							2.073	-18.733		1.358	-18.65
							1.646	-18.687		2.225	-18.603
							1.358	-18.65		2.15	-18.501
							2.225	-18.603		1.177	-18.487
							2.15	-18.501		1.139	-18.429
							1.177	-18.487		1.541	-18.421
							1.139	-18.429		1.528	-18.407
							1.541	-18.421		2.231	-18.386
							1.528	-18.407		2.55	-18.291
							2.231	-18.386
							2.55	-18.291
			Irms	0.878	0.769	0.777	0.745	0.745	0.831	0.811	0.717	0.768	0.847	0.879	0.889	0.801	0.745	0.743	0.776	0.77	0.845	0.812	0.832	0.941	0.805	0.8	0.791	0.752	0.786	0.976	0.867	0.901	0.908	0.886	0.877	0.949	0.763	0.737	0.725	0.73	0.809	0.978	0.756	1.108	0.668	1	0.924	0.83	1.264
			I_sc	-33.181	-32.947	-32.944	-31.999	-31.82	-31.702	-31.693	-31.563	-31.274	-31.232	-31.221	-31.19	-31.19	-31.167	-31.117	-31.063	-31.063	-31.05	-31.049	-31.039	-31.034	-30.998	-30.98	-30.972	-30.94	-30.912	-30.782	-30.51	-30.492	-30.35	-30.273	-30.171	-30.16	-30.157	-30.154	-30.151	-30.151	-30.136	-30.132	-30.126	-30.058	-30.002	-29.947	-29.935	-29.91	-29.88
[truncated: 454 more columns]

## Sheet: Figure 6
B Linker predictions
	Linker Length (AA)	ranked 0	ranked 1	ranked 2
	38	0	0	0
	36	0	0	0
	34	0	0	1
	32	2	3	3
	30	5	8	7
	28	6	9	8
	26	10	10	9
	24	9	11	11
	22	4	10	9
	20	7
C Cut off linker length
	E. lucius	G. gallus	S. salar	S. namaycush	E. caballus	T.indicus	hTGFBR2 2LBD	D. rerio	C. carpio	C. harengus
Linker length (AA)	12	13	13	13	20	20	20	21	24	44
E LSBA 2 LBD human
		wo																														TGFβ1-SiRd12
		N1										N2										N3										N1										N2
	ctrl.	0.852305	0.922373	0.954744	1.67054	0.985838	0.914067	0.841231	0.985838	0.947929	0.925141	0.565957	0.603219	1.10619	0.605179	0.582454	2.72862	0.719271	0.563996	0.46294	2.06218	0.52191	1.18946	0.527172	0.825094	0.790694	1.81808	1.49667	1.28244	0.968344		13.4989	3.81791	1.48547	7.8013	10.8521	4.64615	13.9142	5.03652	12.1199	6.14695	0.670473	0.429947	1.05566	0.81975	1.67676	0.957721	0.929111	1.8678
	hTGFBR2	7.71164	6.31839	8.60228	8.60505	15.7732	10.3129	6.72388	7.7702	7.01523	10.3056	3.10953	10.0946	4.0811	3.32445	3.32341	3.64434	11.3187	3.52218	2.51866		4.76124	4.70707	3.28664	2.82378	3.72075	4.41274	3.90675	4.17617	3.76324	4.32135	69.334	156.503	146.868	131.783	197.565	170.625	92.3203	285.277	194.275	190.391	142.678	98.121	120.328	127.834	98.2726	25.8598	107.648	82.8369
	hTGFBR2 2LBD	8.81184	8.8834	7.38452	9.02502	4.5205	9.04717	6.7882	8.22617	10.9153	9.82622	3.19894	4.40042	2.91308	3.19386	3.44719	3.59924	4.30236	3.095	4.37746	4.15908	7.28581	2.89373	3.24968	6.36996	2.99591	6.42914	4.60168	5.26723	5.99195	10.4427	298.046	1034.19	336.762	106.957	318.957	562.119	298.805	159.744	856.953	94.5388	618.017	468.692	522.465	513.226	132.127	372.359	655.833	367.266
		wo			TGFβ1-SiRd12
		N1	N2	N3	N1	N2	N3
	ctrl.	1	1	1.04665	7.93193	1.14323	1.86056
	hTGFBR2	8.91383	4.993	3.98797	163.494	89.2778	36.1221
	hTGFBR2 2LBD	8.34284	3.66866	5.55278	406.707	433.947	275.974
F Luciferase concentration curve 2LBD human
		1 LBD			2 LBD
	conc. TGFβ1	N1	N2	N3	N1	N2	N3
	0	0.010107	0.053847	0.018928	0.010216	0.04735	0.022489
	0.0138286	0.099106	0.135664	0.058431	0.100176	0.119294	0.069425
	0.0193601	0.152893	0.127446	0.248884	0.154544	0.112068	0.295711
	0.0271041	0.218335	0.126484	0.389116	0.220692	0.111222	0.462328
	0.0379458	0.245073	0.180806	0.402179	0.247718	0.15899	0.477849
	0.0531241	0.221829	0.286078	0.563551	0.224223	0.25156	0.669583
	0.0743738	0.208314	0.643227	0.78641	0.210562	0.565615	0.934373
	0.104123	0.393363	0.93515	0.906968	0.397609	0.822314	1.07761
	0.145773	0.698176	1.37894	1.10448	0.705711	1.21255	1.31228
	0.204082	0.915169	1.0584	1.16826	0.925046	0.930691	1.38807
	0.285714	0.746038	1.07693	1.07238	0.75409	0.94699	1.27415
	0.4	1	1	1	1.01079	0.879338	1.18815
G SMAD2 activation F.I		w/o			hTGFBR2			hTGFBR2 2LBD
	min	N1	N2	N3	N1	N2	N3	N1	N2	N3
	0	1	1	1	1	1	1	1	1	1
	30	2.17149	1.72364	1.4074	1.65782	1.99539	1.48203	1.10315	1.25838	1.5436
	60	2.72866	1.82625	1.84633	2.89745	2.93238	2.58039	1.7043	1.92839	1.16758
	90	2.84754	2.65957	2.15859	1.97929	2.02091	2.57319	1.4061	1.14559	0.879449
[truncated: 12 more columns]

## Sheet: Figure 7
B Docking
	human-TGFBR2-hTGFB1_docking
	I_sc	-32.105	-32.077	-31.861	-31.318	-31.195	-31.1	-31.064	-30.932	-30.919	-30.888	-30.87	-30.814	-30.788	-30.778	-30.739	-30.719	-30.698	-30.697	-30.69	-30.672	-30.668	-30.664	-30.655	-30.645	-30.642	-30.618	-30.591	-30.569	-30.567	-30.56	-30.537	-30.534	-30.527	-30.518	-30.505	-30.5	-30.498	-30.493	-30.491	-30.485	-30.472	-30.471	-30.47	-30.467	-30.462	-30.456	-30.441	-30.422
	Irms	1.479	1.632	1.355	1.015	1.153	1.033	1.258	1.247	1.352	1.109	1.069	1.446	1.306	1.116	1.308	1.432	1.215	1.22	1.304	1.327	1.323	1.184	1.228	1.436	1.217	1.136	1.313	1.562	1.181	1.397	1.456	1.838	1.182	1.357	1.398	1.18	1.385	1.255	1.297	1.275	1.507	1.084	1.42	1.053	1.182	1.329	0.999	1.443
	zebrafish Tgfbr2a LBDin
	I_sc	-33.181	-32.947	-32.944	-31.999	-31.82	-31.702	-31.693	-31.563	-31.274	-31.232	-31.221	-31.19	-31.19	-31.167	-31.117	-31.063	-31.063	-31.05	-31.049	-31.039	-31.034	-30.998	-30.98	-30.972	-30.94	-30.912	-30.782	-30.51	-30.492	-30.35	-30.273	-30.171	-30.16	-30.157	-30.154	-30.151	-30.151	-30.136	-30.132	-30.126	-30.058	-30.002	-29.947	-29.935	-29.91	-29.88	-29.879	-29.873
	Irms	0.878	0.769	0.777	0.745	0.745	0.831	0.811	0.717	0.768	0.847	0.879	0.889	0.801	0.745	0.743	0.776	0.77	0.845	0.812	0.832	0.941	0.805	0.8	0.791	0.752	0.786	0.976	0.867	0.901	0.908	0.886	0.877	0.949	0.763	0.737	0.725	0.73	0.809	0.978	0.756	1.108	0.668	1	0.924	0.83	1.264	1.14	0.772
	zebrafish Tgfbr2b LBDin
	I_sc	-32.507	-32.456	-32.409	-32.341	-32.18	-32.15	-32.111	-32.091	-32.083	-32.077	-32.075	-32.072	-32.059	-32.054	-32.034	-32.031	-32.03	-32.029	-32.006	-31.999	-31.994	-31.991	-31.989	-31.984	-31.973	-31.97	-31.956	-31.956	-31.955	-31.953	-31.95	-31.944	-31.943	-31.934	-31.934	-31.924	-31.92	-31.917	-31.897	-31.888	-31.875	-31.864	-31.863	-31.856	-31.856	-31.849	-31.848	-31.843
	Irms	0.961	0.93	0.874	1.02	1.119	0.958	0.981	1.099	1.137	1.403	1.07	1.045	1.014	1.096	1.221	1.325	1.122	1.039	0.882	0.899	0.987	1.022	0.978	0.965	0.952	0.933	0.977	1.198	0.931	0.912	0.98	1.313	0.997	0.938	1.541	1.211	0.879	1.046	0.849	1.057	0.941	0.95	1.179	1.155	0.852	1.354	0.951	1.173
C LSBA dtgfbr2a vs b
		wo																														TGFβ1-SiRd12
		N1										N2										N3										N1										N2
	ctrl.		0.52191	1.18946	0.527172	0.825094	0.790694	1.81808	1.49667	1.28244	0.968344	1.21418	0.864244	0.87474	0.930789	1.08382	0.839683	0.826458	0.881247	1.5509	0.933938	1.46915	0.859685	1.38548	0.85361	0.700887	1.45576	0.900391	0.628541	1.38176		1.43951	3.10232	2.80478	3.33375	0.380842	2.3334	1.11211	0.377762			1.05317	1.07983	1.0876	4.88255	3.02181	0.633961	1.07794	1.05632
	hTGFBR2	4.76124	4.70707	3.28664	2.82378	3.72075	4.41274	3.90675	4.17617	3.76324	4.32135	6.27852	6.43051	6.36648	5.55849	5.33325	8.43714	5.73798	6.17797	27.351	6.1299	2.29112	3.25033	3.64105	1.65568	2.10708	3.09052	3.194	2.25557	2.4278	3.38618	36.9241	48.6664	25.2421	55.8815	29.4498	31.268	60.5597	27.9441	23.7755	21.5097	57.0609	53.2666	68.9897	27.9797	60.9331	15.3983	102.995	49.4773
	dTgfbr2a	3.03352	4.46331	4.35292	3.79148	1.49654	3.97606	3.87389	3.30577	3.23851	3.69996	5.49132	4.73728	7.36108	7.29916	6.58018	4.32017	6.79787	6.72859	5.93299		2.23369	2.89212	2.57201	4.55104	4.55905	3.53971	2.44637	2.83958	5.83058	3.45501	9.51336	5.4065	8.95409	10.5166	6.38627	5.14529	9.29951	6.41053	6.09232	7.61633	7.42154	6.15803	8.31539	7.59473	8.14262	5.95189	6.6398	6.72146
	dTgfbr2b	4.29183	6.24109	3.31052	6.10452	3.8916	6.60666	3.80226	4.59873	7.5732	6.09027	6.24766	7.54763	6.45241	6.94586	7.01954	7.0567	7.68394	9.35953	9.32322	5.83048	3.47765	1.50436	3.45943	4.39751	2.37865	2.84897	2.25219	2.98579	3.71367	3.60329	59.3352	107.99	87.4307	177.043	65.235	114.479	103.444	126.663	72.2503	151.68	96.4905	115.589	58.7642	134.321	66.4815	65.9981	143.614	50.4635
		wo			TGFβ1-SiRd12
		N1	N2	N3	N1	N2	N3
	ctrl.	1.04665	1	1.07058	1.86056	1.50589	4.05931
	hTGFBR2	3.98797	8.38012	2.72993	36.1221	54.5647	83.0664
	dTgfbr2a	3.5232	6.13874	3.49192	7.53408	7.55818	4.1598
	dTgfbr2b	5.25107	7.3467	3.06215	106.555	91.8086	76.3324
D Luciferase dtgfbr2a vs b		ctrl.					hTGFBR2					dTGFBR2a					dTGFBR2b
	-	0.010134	0.020192	0.17	0.008398	0.028661	0.052097	0.083667	0.35878	0.053143	0.129935	0.01206	0.01391	0.268654	0.012514	0.044012	0.011004	0.017944	0.227034	0.011289	0.044694
	+	0.360684	0.290941	0.216644	0.249564	0.331724	1	1	1	1	1	0.684651	0.728525	0.767489	0.599709	0.668013	0.895938	0.987777	0.861528	0.858523	0.828385
F G RNA Seq dtgfbr2a / b														H diff exp. Genes
	timepoint	tissue	tgfbr2a_percent_expressed	avg_expression	tgfbr2b_percent_expressed	avg_expression										hematopoietic_system_24hpfAvsD		p_val	avg_log2FC	pct.1	pct.2	p_val_adj		hematopoietic_system_24hpfBvsDN		p_val	avg_log2FC	pct.1	pct.2	p_val_adj		hematopoietic_system_10dpfAvsDN		p_val	avg_log2FC	pct.1	pct.2	p_val_adj		hematopoietic_system_10dpfBvsDN		p_val	avg_log2FC	pct.1	pct.2	p_val_adj			intermediate_mesoderm_24hpAvsDN
	10hpf	central_nervous_system	0.160256	0.000544583	2.08333	0.00418008											tgfbr2a	1.31846e-252	8.75156	1	0	3.43235e-248			tgfbr2b	2.49057e-248	8.6209	1	0	6.48369e-244			tgfbr2a	6.71139e-308	10.4622	1	0	1.74718e-303			tgfbr2b	3.75771e-289	10.6169	1	0	9.78246e-285
	10hpf	endoderm	0	0	0	0											clic6	1.72895e-13	5.6511	0.049	0	4.50099e-09			BX927219.1	3.50112e-13	6.65943	0.048	0	9.11447e-09			bcdin3d	3.09573e-08	5.72205	0.024	0	0.00080591			clec14a	5.77755e-09	7.63806	0.056	0.002	0.000150407
	10hpf	hematopoietic_system	33.3333	0.046262	33.3333	0.0468692											slc5a2	1.72895e-13	5.61601	0.049	0	4.50099e-09			cacng4a	3.50112e-13	6.41036	0.048	0	9.11447e-09			si:ch211-175l6.2	3.09573e-08	5.60151	0.024	0	0.00080591			TANC2	2.85393e-17	7.54669	0.056	0	7.42963e-13
	10hpf	lateral_mesoderm	0.917431	0.0014453	5.50459	0.0130274											trim108	1.72895e-13	5.54919	0.049	0	4.50099e-09			pfkla	7.38001e-25	6.38058	0.095	0	1.92124e-20			CR388189.5	3.09573e-08	5.29635	0.024	0	0.00080591			fgf4	2.34134e-09	7.33425	0.028	0	6.0952e-05
	10hpf	mesenchyme	0	0	12.5	0.0385237											CABZ01113467.1	1.72895e-13	5.54489	0.049	0	4.50099e-09			si:ch211-285c6.1	3.50112e-13	6.35872	0.048	0	9.11447e-09			CR847947.1	3.09573e-08	5.06965	0.024	0	0.00080591			slc17a8	2.34134e-09	7.15022	0.028	0	6.0952e-05
	10hpf	notochord	0	0	15	0.0421413											nid2b	1.9344e-07	5.51481	0.024	0	0.00503581			pkp1a	3.50112e-13	6.35872	0.048	0	9.11447e-09			NC-002333.9	3.09573e-08	5.05729	0.024	0	0.00080591			si:dkey-16p6.1-5	2.34134e-09	6.98513	0.028	0	6.0952e-05
	10hpf	paraxial_mesoderm	0	0	2.41935	0.0055098											smim14	1.04143e-14	5.41571	0.073	0.001	2.71117e-10			gpr155b	3.50112e-13	6.35588	0.048	0	9.11447e-09			BX942819.1	2.41202e-08	4.42811	0.032	0.001	0.000627922			rprml	2.34134e-09	6.98513	0.028	0	6.0952e-05
	10hpf	periderm	1.31579	0.00278434	6.14035	0.015286											chia.4	1.9344e-07	5.40589	0.024	0	0.00503581			BX927121.1	3.50112e-13	6.35588	0.048	0	9.11447e-09			kcnq2a	6.44704e-07	4.31335	0.032	0.002	0.0167836			col14a1b	2.34134e-09	6.91425	0.028	0	6.0952e-05
	12hpf	central_nervous_system	0.428336	0.000807088	2.04283	0.00420241											CR450782.1	1.9344e-07	5.3878	0.024	0	0.00503581			FP101875.1	3.50112e-13	6.35588	0.048	0	9.11447e-09			CR735121.1	1.03795e-07	3.58522	0.04	0.002	0.0027021			cthrc1a	6.10825e-09	6.86793	0.056	0.002	0.000159016
	12hpf	endoderm	1	0.00172999	12	0.0458993											irf4a	1.9344e-07	5.3878	0.024	0	0.00503581			CU929391.3	3.50112e-13	6.24635	0.048	0	9.11447e-09			bmp10	6.78847e-09	3.46073	0.063	0.006	0.000176724			strc	2.34134e-09	6.85132	0.028	0	6.0952e-05
	12hpf	hematopoietic_system	5.26316	0.0115176	5.26316	0.0125542											lrtm2a	1.9344e-07	5.3878	0.024	0	0.00503581			syt5b	4.35118e-07	6.20576	0.048	0.001	0.0113274			sh3gl3b	8.49496e-07	3.38146	0.04	0.003	0.0221149			si:ch73-138i16.1	2.34134e-09	6.85132	0.028	0	6.0952e-05
	12hpf	intermediate_mesoderm	10.7527	0.0292679	6.45161	0.0187787											si:dkey-225n22.4	1.9344e-07	5.37776	0.024	0	0.00503581			slc12a8	4.35118e-07	6.15511	0.048	0.001	0.0113274			ftr69	1.00557e-07	3.25033	0.048	0.004	0.00261781			erich3	2.34134e-09	6.85132	0.028	0	6.0952e-05
	12hpf	lateral_mesoderm	0.770218	0.00193567	7.57381	0.0202808											tlr19-1	1.9344e-07	5.37776	0.024	0	0.00503581			CR385053.2	3.50112e-13	6.15263	0.048	0	9.11447e-09			bcl3	2.41789e-19	3.24317	0.175	0.021	6.29449e-15			clcnk	2.34134e-09	6.85132	0.028	0	6.0952e-05
	12hpf	mesenchyme	0	0	5.92593	0.0168923											rgs8	1.9344e-07	5.36473	0.024	0	0.00503581			arhgef19	7.54477e-17	6.13757	0.095	0.001	1.96413e-12			BX664625.3	3.48733e-11	3.21289	0.119	0.019	9.07856e-07			ADAMTS7	2.34134e-09	6.82426	0.028	0	6.0952e-05
	12hpf	neural_crest	0	0	12.5	0.0274865											ftr37	1.9344e-07	5.36414	0.024	0	0.00503581			mc1r	3.50112e-13	6.11141	0.048	0	9.11447e-09			b4galnt3b	2.55315e-07	3.19034	0.056	0.006	0.00664662			mmel1	2.34134e-09	6.82426	0.028	0	6.0952e-05
	12hpf	notochord	1.08108	0.00180094	12.4324	0.0300317											si:dkey-13m1.2	1.9344e-07	5.35569	0.024	0	0.00503581			znf1052	3.50112e-13	6.10912	0.048	0	9.11447e-09			tgfbr3	8.58338e-08	3.17681	0.079	0.012	0.00223451			gper1	2.34134e-09	6.77684	0.028	0	6.0952e-05
	12hpf	paraxial_mesoderm	0.507983	0.00116382	1.45138	0.00295206											AL845419.1	1.72895e-13	5.33049	0.049	0	4.50099e-09			BX005421.2	3.50112e-13	6.10912	0.048	0	9.11447e-09			CABZ01078080.1	1.80554e-09	3.1289	0.056	0.004	4.70035e-05			pmfbp1	2.34134e-09	6.59797	0.028	0	6.0952e-05
	12hpf	periderm	0.103413	0.000221694	5.37746	0.0136833											BX957274.1	1.9344e-07	5.30793	0.024	0	0.00503581			CU104743.1	3.50112e-13	6.10912	0.048	0	9.11447e-09			SLC16A3	1.11944e-07	3.072	0.071	0.01	0.00291424			pard3ba-1	2.34134e-09	6.59797	0.028	0	6.0952e-05
	14hpf	central_nervous_system	0.0584112	0.000110518	2.6285	0.00471541											CU019562.1	1.9344e-07	5.30793	0.024	0	0.00503581			acap3a	3.50112e-13	6.10912	0.048	0	9.11447e-09			si:ch211-266a5.12	5.32203e-14	2.96424	0.19	0.037	1.38548e-09			BX957344.1	2.34134e-09	6.47624	0.028	0	6.0952e-05
	14hpf	endoderm	0	0	25.9259	0.116529											si:ch73-335m24.2	1.9344e-07	5.30793	0.024	0	0.00503581			si:dkey-1h24.2	4.35118e-07	6.10224	0.048	0.001	0.0113274			CABZ01044746.1	1.38346e-08	2.90595	0.079	0.011	0.000360156			si:ch211-38m6.6	2.34134e-09	6.47386	0.028	0	6.0952e-05
	14hpf	hematopoietic_system	2.5974	0.0038454	18.1818	0.0470713											lrrc18a	1.9344e-07	5.29008	0.024	0	0.00503581			si:dkey-264f17.3	3.50112e-13	6.10073	0.048	0	9.11447e-09			CT025742.1	6.51262e-08	2.88703	0.056	0.005	0.00169543			trarg1b	2.34134e-09	6.44171	0.028	0	6.0952e-05
	14hpf	intermediate_mesoderm	0.952381	0.00227074	27.619	0.0869571											slbp2	1.9344e-07	5.29008	0.024	0	0.00503581			si:dkey-238j22.1	3.50112e-13	6.10073	0.048	0	9.11447e-09			si:dkey-182i3.11	1.63298e-15	2.88317	0.159	0.023	4.25113e-11			AL772373.1	2.85393e-17	6.33227	0.056	0	7.42963e-13
	14hpf	lateral_mesoderm	0.284091	0.000805336	14.7727	0.0378125											CR751224.1	1.9344e-07	5.26947	0.024	0	0.00503581			CT573003.1	3.50112e-13	6.10073	0.048	0	9.11447e-09			ccl20a.3	7.92998e-11	2.8104	0.175	0.04	2.06441e-06			si:dkeyp-59c12.1	2.34134e-09	6.27827	0.028	0	6.0952e-05
	14hpf	mesenchyme	0	0	6.28931	0.0165767											CR925709.3	1.9344e-07	5.26947	0.024	0	0.00503581			march7-1	3.50112e-13	6.09882	0.048	0	9.11447e-09			ccm2	1.3066e-08	2.78237	0.087	0.013	0.000340147			pi15b	2.34134e-09	6.27273	0.028	0	6.0952e-05
	14hpf	neural_crest	0	0	0	0											ehd2a	1.9344e-07	5.26947	0.024	0	0.00503581			cyp2k6-1	3.50112e-13	6.07948	0.048	0	9.11447e-09			fer1l6	2.69745e-07	2.72509	0.056	0.006	0.00702226			hist1h4l-5	2.34134e-09	6.21958	0.028	0	6.0952e-05
	14hpf	notochord	0	0	23.2558	0.0642547											rp1l1b	1.9344e-07	5.26947	0.024	0	0.00503581			sc:d0202	3.50112e-13	6.07948	0.048	0	9.11447e-09			ccl38a.4	1.96996e-07	2.72318	0.103	0.022	0.00512839			abcc6b.2	2.34134e-09	6.21958	0.028	0	6.0952e-05
	14hpf	paraxial_mesoderm	0.151976	0.000243006	3.79939	0.00897464											cnn1a	1.9344e-07	5.23228	0.024	0	0.00503581			rgs8	3.50112e-13	6.07948	0.048	0	9.11447e-09			CT583625.2	1.39645e-08	2.71215	0.087	0.013	0.000363537			scpp1	2.34134e-09	6.21958	0.028	0	6.0952e-05
	14hpf	periderm	0	0	41	0.13107											BX324177.16	1.9344e-07	5.22896	0.024	0	0.00503581			CU469524.2	3.50112e-13	6.07948	0.048	0	9.11447e-09			ankrd44	3.05663e-12	2.69915	0.119	0.016	7.95732e-08			CABZ01065423.1	2.34134e-09	6.21958	0.028	0	6.0952e-05
	16hpf	central_nervous_system	0.127877	0.000194337	3.58056	0.00810569											insl3	1.9344e-07	5.22896	0.024	0	0.00503581			si:ch73-335m24.2	3.50112e-13	6.07948	0.048	0	9.11447e-09			il17ra1a	8.75197e-15	2.58635	0.183	0.032	2.2784e-10			zpax2	2.34134e-09	6.21958	0.028	0	6.0952e-05
	16hpf	endoderm	0.909091	0.00366077	22.7273	0.0753444											mpp4l	1.9344e-07	5.2277	0.024	0	0.00503581			CABZ01087091.1	3.50112e-13	6.07948	0.048	0	9.11447e-09			ENSDARG00000113111	6.54596e-17	2.57017	0.206	0.035	1.70411e-12			rock2b	2.34134e-09	6.21958	0.028	0	6.0952e-05
	16hpf	hematopoietic_system	1.6129	0.00486829	8.06452	0.0229391											RNF208	1.9344e-07	5.2277	0.024	0	0.00503581			CABZ01046427.1	3.50112e-13	6.07948	0.048	0	9.11447e-09			triob	7.46217e-07	2.55497	0.071	0.012	0.0194263			rnf165b	2.34134e-09	6.21958	0.028	0	6.0952e-05
	16hpf	intermediate_mesoderm	6.13497	0.0192821	52.7607	0.234373											slc4a11	1.9344e-07	5.2277	0.024	0	0.00503581			zmp:0000000845	3.50112e-13	6.07948	0.048	0	9.11447e-09			zgc:136858	9.60035e-19	2.54826	0.254	0.048	2.49926e-14			dlgap3	2.34134e-09	6.21958	0.028	0	6.0952e-05
	16hpf	lateral_mesoderm	0	0	13.1406	0.0470662											BX085193.1	1.9344e-07	5.22592	0.024	0	0.00503581			CU302304.1	4.35118e-07	6.07708	0.048	0.001	0.0113274			fkrp	1.45869e-08	2.49993	0.071	0.009	0.000379741			adamts6	2.34134e-09	6.21958	0.028	0	6.0952e-05
	16hpf	mesenchyme	0	0	9.0604	0.0313179											MACIR	1.9344e-07	5.22592	0.024	0	0.00503581			CR936540.1	4.35118e-07	6.07695	0.048	0.001	0.0113274			nitr4a	7.47075e-12	2.48387	0.175	0.037	1.94486e-07			CR925713.1	2.34134e-09	6.21958	0.028	0	6.0952e-05
	16hpf	neural_crest	0	0	3.8961	0.011426											CU657980.1	1.9344e-07	5.20953	0.024	0	0.00503581			zgc:171426	3.50112e-13	6.07083	0.048	0	9.11447e-09			si:dkey-77f5.11	1.00452e-07	2.46977	0.079	0.012	0.00261506			BX957346.1	2.34134e-09	6.21958	0.028	0	6.0952e-05
	16hpf	notochord	0	0	24.2991	0.0654083											LO018011.1	1.9344e-07	5.20953	0.024	0	0.00503581			pi15b	3.50112e-13	6.07083	0.048	0	9.11447e-09			b4galnt2.1	9.79634e-10	2.46588	0.135	0.027	2.55028e-05			tmem82	5.44204e-11	6.20645	0.083	0.003	1.41673e-06
	16hpf	paraxial_mesoderm	0.0946074	0.000204255	6.71712	0.0237233											si:dkey-146c18.2	1.9344e-07	5.20953	0.024	0	0.00503581			loxl3a	3.50112e-13	6.07083	0.048	0	9.11447e-09			nitr6b-2	1.2539e-09	2.45106	0.119	0.022	3.26427e-05			BX469925.3	2.34134e-09	6.16771	0.028	0	6.0952e-05
	16hpf	periderm	1.59396	0.00418284	30.8725	0.104598											slc46a2	3.35413e-09	5.20929	0.049	0.001	8.73181e-05			slc12a1	3.50112e-13	6.07083	0.048	0	9.11447e-09			si:ch73-265h17.4	1.2345e-14	2.44069	0.206	0.041	3.21378e-10			si:dkey-246e3.4	2.34134e-09	6.16771	0.028	0	6.0952e-05
	19hpf	central_nervous_system	0.438212	0.000776244	3.68098	0.00851741											zgc:171601	3.46613e-09	5.18947	0.049	0.001	9.02338e-05			adgrg4b	3.50112e-13	6.07083	0.048	0	9.11447e-09			slc25a15a	1.41981e-06	2.43069	0.103	0.025	0.036962			AL928824.2	2.34134e-09	6.16771	0.028	0	6.0952e-05
	19hpf	endoderm	0	0	28.5714	0.102867											gramd1bb	1.9344e-07	5.18787	0.024	0	0.00503581			btr16	3.50112e-13	6.06518	0.048	0	9.11447e-09			si:ch73-265h17.2	4.32221e-13	2.42381	0.167	0.03	1.1252e-08			matn3b	2.34134e-09	6.16771	0.028	0	6.0952e-05
	19hpf	hematopoietic_system	8.86076	0.0132269	6.32911	0.0110036											cyldb	1.9344e-07	5.18722	0.024	0	0.00503581			si:ch211-266k8.6	3.50112e-13	6.06518	0.048	0	9.11447e-09			si:ch211-149e23.4	4.19425e-10	2.39878	0.151	0.033	1.09189e-05			hsd17b7	2.34134e-09	6.16273	0.028	0	6.0952e-05
	19hpf	intermediate_mesoderm	11.1111	0.0329288	74.0741	0.412145											scrt1b	1.9344e-07	5.18722	0.024	0	0.00503581			il12rb2	3.50112e-13	6.06275	0.048	0	9.11447e-09			CR450808.4	1.9836e-10	2.38356	0.111	0.017	5.16391e-06			tuba7l	2.34134e-09	6.16273	0.028	0	6.0952e-05
	19hpf	lateral_mesoderm	0.925926	0.00158015	28.4722	0.0864815											ccdc83	1.9344e-07	5.18311	0.024	0	0.00503581			BX005364.1	3.50112e-13	6.06275	0.048	0	9.11447e-09			carmil2	2.25877e-21	2.38348	0.302	0.06	5.88026e-17			FP067424.1	9.9454e-12	6.13826	0.056	0.001	2.58909e-07
	19hpf	mesenchyme	0.561798	0.00106225	21.9101	0.0562615											slc18a2	1.9344e-07	5.18311	0.024	0	0.00503581			sema3h	3.50112e-13	6.06275	0.048	0	9.11447e-09			zgc:173737	3.41169e-07	2.35328	0.087	0.016	0.00888165			zgc:165514	2.34134e-09	6.13579	0.028	0	6.0952e-05
	19hpf	neural_crest	0	0	3	0.00582272											si:dkey-100n19.2	3.35413e-09	5.171	0.049	0.001	8.73181e-05			CR848791.3	3.50112e-13	6.06275	0.048	0	9.11447e-09			si:dkey-266f7.4	2.04029e-11	2.32509	0.167	0.035	5.31149e-07			sfrp5	2.94361e-07	6.12521	0.056	0.002	0.00766309
	19hpf	notochord	2.38095	0.00583352	21.4286	0.0547701											BX322792.1	1.9344e-07	5.17092	0.024	0	0.00503581			BX284635.1	4.35118e-07	6.06111	0.048	0.001	0.0113274			ttc37	1.12008e-08	2.31673	0.095	0.016	0.00029159			si:ch211-246b8.5	2.34134e-09	6.00953	0.028	0	6.0952e-05
	19hpf	paraxial_mesoderm	2.53521	0.00503584	25.3521	0.0952989											CABZ01092282.1	1.9344e-07	5.17092	0.024	0	0.00503581			CABZ01101996.1	3.50112e-13	6.05795	0.048	0	9.11447e-09			ccl38a.5	4.28565e-08	2.27612	0.19	0.059	0.00111568			zgc:163014	2.34134e-09	6.00953	0.028	0	6.0952e-05
	19hpf	periderm	1.12652	0.00238681	54.4194	0.174545											p2ry2.1	1.9344e-07	5.17092	0.024	0	0.00503581			fam113	3.50112e-13	6.05372	0.048	0	9.11447e-09			agps	2.09906e-07	2.26082	0.103	0.022	0.00546448			pimr88	2.34134e-09	6.00953	0.028	0	6.0952e-05
	24hpf	central_nervous_system	0.547146	0.00148247	2.53511	0.00710826											si:dkeyp-85e10.3	5.10105e-07	5.17031	0.049	0.002	0.0132796			CU571315.3	3.50112e-13	6.05372	0.048	0	9.11447e-09			hcar1-3	1.86033e-06	2.26013	0.103	0.025	0.0484299			znf1145	2.34134e-09	5.99462	0.028	0	6.0952e-05
	24hpf	endoderm	1.81818	0.00571336	26.3636	0.0745124											si:ch211-62a1.4	4.85776e-07	5.16586	0.049	0.002	0.0126462			nsmfa	3.50112e-13	6.05372	0.048	0	9.11447e-09			znf652	1.63804e-06	2.24539	0.103	0.025	0.042643			ntng2a	2.34134e-09	5.99462	0.028	0	6.0952e-05
	24hpf	hematopoietic_system	3.65336	0.0107775	1.95412	0.00497425											CT027628.1	1.9344e-07	5.16242	0.024	0	0.00503581			znf1004	4.35118e-07	6.04835	0.048	0.001	0.0113274			st8sia1	1.8796e-09	2.19377	0.127	0.025	4.89316e-05			esrrb	2.34134e-09	5.99462	0.028	0	6.0952e-05
	24hpf	intermediate_mesoderm	24.2165	0.0909008	72.6496	0.449394											lrp2b	1.9344e-07	5.15552	0.024	0	0.00503581			BX957274.1	3.50112e-13	6.042	0.048	0	9.11447e-09			nab1a	6.1302e-08	2.18057	0.111	0.023	0.00159587			zgc:193790	2.34134e-09	5.99462	0.028	0	6.0952e-05
	24hpf	lateral_mesoderm	1.75913	0.00496718	17.3884	0.0651964											trpm1a	3.35413e-09	5.15421	0.049	0.001	8.73181e-05			BX571794.2	3.50112e-13	6.042	0.048	0	9.11447e-09			rgs17	7.62219e-07	2.17177	0.087	0.017	0.0198428			mkrn2os.1	2.34134e-09	5.99462	0.028	0	6.0952e-05
	24hpf	mesenchyme	2.96875	0.0104848	15.4688	0.0594036											CR936459.1	1.9344e-07	5.13928	0.024	0	0.00503581			jupb	7.54477e-17	6.03551	0.095	0.001	1.96413e-12			il7r	1.59838e-18	2.13851	0.349	0.09	4.16106e-14			tafa4b	2.34134e-09	5.99462	0.028	0	6.0952e-05
	24hpf	neural_crest	2.8777	0.00968241	5.03597	0.0167291											qrfpra	1.9344e-07	5.13928	0.024	0	0.00503581			si:dkeyp-5g9.1	8.04252e-17	6.01455	0.095	0.001	2.09371e-12			map4k3b	6.42342e-08	2.10964	0.111	0.023	0.00167221			pcdh1g2	2.34134e-09	5.99462	0.028	0	6.0952e-05
	24hpf	notochord	2.43902	0.00792127	24.3902	0.072324											si:dkey-56m15.8	1.9344e-07	5.13928	0.024	0	0.00503581			slc22a7b.1	3.50112e-13	6.00726	0.048	0	9.11447e-09			CR847936.10	1.74699e-12	2.10911	0.175	0.034	4.54794e-08			trpm2	2.34134e-09	5.96124	0.028	0	6.0952e-05
	24hpf	paraxial_mesoderm	1.61054	0.00608039	27.5256	0.0874473											slc25a6	1.9344e-07	5.13928	0.024	0	0.00503581			AL929229.1	3.50112e-13	6.00726	0.048	0	9.11447e-09			nitr5	6.73021e-08	2.10782	0.111	0.023	0.00175208			tecpr1b	2.34134e-09	5.96124	0.028	0	6.0952e-05
	24hpf	periderm	4.74369	0.0125958	26.0903	0.0892641											zgc:92137	1.9344e-07	5.13928	0.024	0	0.00503581			BX957326.3	3.50112e-13	6.00726	0.048	0	9.11447e-09			si:ch73-285p12.4	2.88141e-12	2.05841	0.222	0.056	7.50117e-08			ankef1a	2.34134e-09	5.96124	0.028	0	6.0952e-05
	2dpf	central_nervous_system	0.0656024	0.000590926	1.35578	0.014238											tapbp.2	3.46613e-09	5.13923	0.049	0.001	9.02338e-05			msrb2	3.50112e-13	6.00726	0.048	0	9.11447e-09			csgalnact2	1.84232e-06	2.0408	0.071	0.012	0.0479611			tbc1d32	2.34134e-09	5.96124	0.028	0	6.0952e-05
	2dpf	endoderm	0	0	16.6667	0.109677											htr1d	4.85776e-07	5.11525	0.049	0.002	0.0126462			CU468723.4	4.35118e-07	5.99023	0.048	0.001	0.0113274			tk1	1.21844e-06	2.04062	0.079	0.015	0.0317197			pdzd7a	2.34134e-09	5.96124	0.028	0	6.0952e-05
	2dpf	hematopoietic_system	3.43348	0.026589	2.14592	0.0177094											ccl39.5	3.46613e-09	5.10762	0.049	0.001	9.02338e-05			FP085421.1	4.35118e-07	5.97604	0.048	0.001	0.0113274			mdm1	1.30729e-06	2.0303	0.111	0.027	0.0340326			CU019663.1	2.34134e-09	5.96124	0.028	0	6.0952e-05
	2dpf	intermediate_mesoderm	11.7455	0.122103	44.3719	0.535726											CR749762.2	1.9344e-07	5.10693	0.024	0	0.00503581			si:dkey-6a5.3	3.50112e-13	5.97464	0.048	0	9.11447e-09			def6b	5.54783e-11	2.02453	0.183	0.042	1.44427e-06			si:ch211-235m3.10	2.34134e-09	5.96124	0.028	0	6.0952e-05
	2dpf	lateral_mesoderm	0.241779	0.00182926	7.88201	0.0686295											znf541	1.9344e-07	5.10693	0.024	0	0.00503581			neto2b	3.50112e-13	5.97464	0.048	0	9.11447e-09			FP236331.1	9.66124e-13	2.02155	0.238	0.061	2.51511e-08			BX927369.1	2.34134e-09	5.96124	0.028	0	6.0952e-05
	2dpf	mesenchyme	0.49505	0.00491702	9.17298	0.0905982											si:ch211-64i20.3	1.9344e-07	5.10539	0.024	0	0.00503581			USP53	3.50112e-13	5.97464	0.048	0	9.11447e-09			FP085399.5	3.73999e-13	2.00486	0.198	0.042	9.73633e-09			cfap300	2.34134e-09	5.96124	0.028	0	6.0952e-05
	2dpf	neural_crest	0.178253	0.000842299	6.59537	0.0617579											BX005417.2	1.9344e-07	5.10254	0.024	0	0.00503581			si:ch211-120g10.1	3.50112e-13	5.97464	0.048	0	9.11447e-09			il23r	3.41714e-11	1.99163	0.167	0.035	8.89585e-07			phka1b	2.34134e-09	5.96124	0.028	0	6.0952e-05
	2dpf	notochord	0	0	20.6061	0.155243											CABZ01067558.1	1.9344e-07	5.10254	0.024	0	0.00503581			creb3l3b	3.50112e-13	5.97464	0.048	0	9.11447e-09			pdf	1.3612e-06	1.99114	0.087	0.018	0.0354362			CU207354.1	2.34134e-09	5.96124	0.028	0	6.0952e-05
	2dpf	paraxial_mesoderm	0.228137	0.00160757	22.0532	0.197874											si:ch73-222h13.1	1.9344e-07	5.10254	0.024	0	0.00503581			abcc8b	3.50112e-13	5.97464	0.048	0	9.11447e-09			CR391940.1	2.04156e-07	1.97892	0.111	0.025	0.00531479			CR926463.1	2.34134e-09	5.96124	0.028	0	6.0952e-05
	2dpf	periderm	1.3876	0.0132648	16.8825	0.146385											USP53	1.9344e-07	5.10254	0.024	0	0.00503581			ftr58	3.50112e-13	5.97464	0.048	0	9.11447e-09			her9	2.24138e-13	1.96504	0.373	0.136	5.83498e-09			cpeb1a	2.34134e-09	5.96124	0.028	0	6.0952e-05
	3dpf	central_nervous_system	0.101349	0.000718695	0.787402	0.00875054											BX663525.2	4.97797e-07	5.09413	0.049	0.002	0.0129592			alpi.2	3.50112e-13	5.97464	0.048	0	9.11447e-09			ITPRIP	1.19523e-08	1.94238	0.159	0.04	0.000311153			tmx2a	2.34134e-09	5.93838	0.028	0	6.0952e-05
	3dpf	endoderm	0.249377	0.00149929	5.73566	0.0538697											zgc:171977	1.9344e-07	5.08446	0.024	0	0.00503581			BX569796.4	4.35118e-07	5.94895	0.048	0.001	0.0113274			nlrc3	7.07209e-09	1.94167	0.135	0.03	0.000184108			morn3	2.34134e-09	5.93838	0.028	0	6.0952e-05
	3dpf	hematopoietic_system	6.25	0.0372954	2.27273	0.0187392											CR354395.2	1.9344e-07	5.08405	0.024	0	0.00503581			CR383662.8	3.50112e-13	5.94786	0.048	0	9.11447e-09			zhx2a	7.23134e-08	1.93337	0.135	0.033	0.00188254			NC-002333.13	2.34134e-09	5.93838	0.028	0	6.0952e-05
	3dpf	intermediate_mesoderm	10.8545	0.0970121	45.9584	0.534841											ogdhl	1.9344e-07	5.08405	0.024	0	0.00503581			CR450777.1	3.50112e-13	5.94786	0.048	0	9.11447e-09			si:ch211-156p11.1-1	4.93974e-12	1.92971	0.198	0.045	1.28596e-07			BX927234.1	2.34134e-09	5.93486	0.028	0	6.0952e-05
	3dpf	lateral_mesoderm	1.10132	0.0101852	20.2643	0.192537											si:ch1073-464p5.5	1.9344e-07	5.08405	0.024	0	0.00503581			CABZ01032906.1	3.50112e-13	5.94786	0.048	0	9.11447e-09			lbh	7.50187e-08	1.92785	0.119	0.026	0.00195296			grem1a-1	2.34134e-09	5.93486	0.028	0	6.0952e-05
	3dpf	mesenchyme	2.54296	0.0224204	21.0653	0.218349											si:dkey-216e24.9	1.9344e-07	5.08405	0.024	0	0.00503581			FP016142.5	3.50112e-13	5.94786	0.048	0	9.11447e-09			st8sia4	3.59146e-09	1.90494	0.175	0.046	9.34966e-05			si:dkeyp-81f3.4	2.34134e-09	5.92369	0.028	0	6.0952e-05
	3dpf	neural_crest	0	0	26.7677	0.283226											si:rp71-84d9.1	1.9344e-07	5.08405	0.024	0	0.00503581			or106-6	3.50112e-13	5.94786	0.048	0	9.11447e-09			nuggc.1	3.31099e-17	1.88173	0.325	0.083	8.61951e-13			sgsm2	2.34134e-09	5.92369	0.028	0	6.0952e-05
	3dpf	notochord	0	0	33.3333	0.672473											six9	1.9344e-07	5.08405	0.024	0	0.00503581			tbx5b	4.35118e-07	5.93537	0.048	0.001	0.0113274			slc16a8	5.80103e-07	1.86975	0.119	0.03	0.0151018			thsd1	2.34134e-09	5.92369	0.028	0	6.0952e-05
	3dpf	paraxial_mesoderm	1.76056	0.0115378	33.4507	0.303622											btr05	1.9344e-07	5.08144	0.024	0	0.00503581			znf1062	3.50112e-13	5.91653	0.048	0	9.11447e-09			phf11	3.79569e-09	1.86744	0.183	0.05	9.88131e-05			CABZ01030278.1	2.34134e-09	5.91568	0.028	0	6.0952e-05
	3dpf	periderm	2.33683	0.0142588	20.3868	0.154304											foxh1	1.9344e-07	5.08144	0.024	0	0.00503581			slc22a7b.2	3.50112e-13	5.91653	0.048	0	9.11447e-09			zgc:136605	8.14114e-20	1.86347	0.373	0.096	2.11938e-15			itga6a	2.34134e-09	5.91568	0.028	0	6.0952e-05
	5dpf	central_nervous_system	0.111607	0.000853424	5.13393	0.0505354											ftr64	4.85776e-07	5.05323	0.049	0.002	0.0126462			MACIR	3.50112e-13	5.91653	0.048	0	9.11447e-09			nhlrc2	1.102e-07	1.8632	0.119	0.027	0.00286883			si:ch211-125e6.12	2.34134e-09	5.91568	0.028	0	6.0952e-05
	5dpf	endoderm	0.77821	0.00758695	14.2023	0.147925											CABZ01067150.2	7.2993e-10	5.05022	0.073	0.003	1.90023e-05			BX511111.3	4.35118e-07	5.88228	0.048	0.001	0.0113274			pnkp	4.61543e-08	1.84925	0.079	0.012	0.00120153			cyp2j20	2.34134e-09	5.91568	0.028	0	6.0952e-05
	5dpf	hematopoietic_system	6.24571	0.0500108	3.08854	0.028663											CABZ01034698.1	5.70588e-13	5.02812	0.122	0.006	1.48541e-08			gal3st1a	4.35118e-07	5.87602	0.048	0.001	0.0113274			bco2a	8.11569e-10	1.84782	0.175	0.044	2.11276e-05			si:ch211-197l9.2	2.34134e-09	5.91568	0.028	0	6.0952e-05
	5dpf	intermediate_mesoderm	8.52811	0.0845851	44.2198	0.539903											adora4a	1.9344e-07	5.02778	0.024	0	0.00503581			fam166c	7.94881e-13	5.87378	0.095	0.002	2.06931e-08			tle3b	2.74016e-07	1.84746	0.222	0.085	0.00713347			si:ch211-51h4.2	2.34134e-09	5.91568	0.028	0	6.0952e-05
	5dpf	lateral_mesoderm	1.9774	0.0207218	16.5254	0.199747											AL929229.1	1.9344e-07	5.02778	0.024	0	0.00503581			BX908401.2	4.35118e-07	5.86064	0.048	0.001	0.0113274			faslg	5.66195e-14	1.82113	0.341	0.106	1.47397e-09			frem1b	2.34134e-09	5.91568	0.028	0	6.0952e-05
	5dpf	mesenchyme	1.73583	0.0205874	13.4153	0.173473											BX927287.1	1.9344e-07	5.02778	0.024	0	0.00503581			zgc:158412	4.35118e-07	5.85228	0.048	0.001	0.0113274			sh2d1ab	1.46399e-12	1.82073	0.167	0.031	3.81121e-08			znf1053-1	2.34134e-09	5.91156	0.028	0	6.0952e-05
	5dpf	neural_crest	1	0.00983972	23	0.363872											si:ch211-252f13.5	1.9344e-07	5.02778	0.024	0	0.00503581			nrip2	8.57261e-17	5.84638	0.095	0.001	2.23171e-12			CU571081.1	2.3816e-07	1.81787	0.135	0.035	0.00620001			si:dkey-193i10.1	2.34134e-09	5.91156	0.028	0	6.0952e-05
	5dpf	notochord	1.22592	0.00920165	27.6708	0.222271											napgb	1.9344e-07	5.01742	0.024	0	0.00503581			atg16l2-1	4.35118e-07	5.84626	0.048	0.001	0.0113274			si:ch211-149k12.3	4.18639e-08	1.78992	0.206	0.067	0.00108984			CABZ01052570.1	2.34134e-09	5.91156	0.028	0	6.0952e-05
	5dpf	paraxial_mesoderm	1.56425	0.0150851	24.1341	0.248412											AL935294.1	1.9344e-07	4.9949	0.024	0	0.00503581			pigr	4.35118e-07	5.84497	0.048	0.001	0.0113274			ly6m5	6.34616e-08	1.78576	0.143	0.037	0.0016521			EMC7	2.34134e-09	5.91156	0.028	0	6.0952e-05
	5dpf	periderm	2.25812	0.0174996	18.0336	0.160042											CABZ01101996.1	1.9344e-07	4.98892	0.024	0	0.00503581			pear1	4.35118e-07	5.82981	0.048	0.001	0.0113274			cblc	6.19345e-09	1.7753	0.143	0.033	0.000161234			CU207269.2	2.34134e-09	5.91156	0.028	0	6.0952e-05
	10dpf	central_nervous_system	0.286574	0.00217365	2.55051	0.0357734											faxcb	1.9344e-07	4.98892	0.024	0	0.00503581			NPC2	2.27762e-10	5.82921	0.095	0.003	5.92933e-06			si:ch1073-220m6.1	4.49267e-16	1.77176	0.349	0.101	1.16958e-11			CU915256.2	2.34134e-09	5.86993	0.028	0	6.0952e-05
	10dpf	endoderm	0.375469	0.00398583	7.63454	0.0784377											si:ch211-15j1.1	1.9344e-07	4.98892	0.024	0	0.00503581			erich3	4.35118e-07	5.82222	0.048	0.001	0.0113274			capn2a	1.05064e-09	1.77138	0.183	0.047	2.73513e-05			CR385024.1	9.9454e-12	5.86	0.056	0.001	2.58909e-07
	10dpf	hematopoietic_system	8.95317	0.0639411	2.75482	0.019847											slco1f1	1.9344e-07	4.98892	0.024	0	0.00503581			zgc:101699	2.84098e-10	5.81443	0.143	0.007	7.39593e-06			ankha	4.59916e-07	1.76531	0.087	0.016	0.011973			CR339054.3	2.34134e-09	5.8511	0.028	0	6.0952e-05
	10dpf	intermediate_mesoderm	14.5387	0.138539	30.1957	0.308063											ttc16	1.9344e-07	4.98892	0.024	0	0.00503581			si:ch211-176g6.2	8.74532e-13	5.8122	0.095	0.002	2.27667e-08			orc4	4.22027e-08	1.76373	0.175	0.05	0.00109866			si:ch211-223a21.1	2.34134e-09	5.83714	0.028	0	6.0952e-05
	10dpf	lateral_mesoderm	2.12264	0.0229409	21.6981	0.233308											ms4a17a.12	5.10105e-07	4.98798	0.049	0.002	0.0132796			si:ch211-214b16.3	4.35118e-07	5.81032	0.048	0.001	0.0113274			traf3ip2l	6.53398e-11	1.76083	0.262	0.082	1.70099e-06			ptx4	2.34134e-09	5.83714	0.028	0	6.0952e-05
	10dpf	mesenchyme	2.38506	0.0224386	16.1207	0.172353											si:ch211-176g6.2	8.59209e-12	4.98582	0.073	0.002	2.23678e-07			si:dkey-16p6.1-13	4.35118e-07	5.80917	0.048	0.001	0.0113274			rassf2b	7.66101e-09	1.7595	0.222	0.072	0.000199439			zgc:113229	2.34134e-09	5.83714	0.028	0	6.0952e-05
	10dpf	neural_crest	0.299401	0.00527418	13.4731	0.162573											bco2l	1.9344e-07	4.97512	0.024	0	0.00503581			thsd1-1	4.35118e-07	5.80705	0.048	0.001	0.0113274			si:ch211-119e14.1	2.63344e-20	1.75356	0.643	0.278	6.85563e-16			six5	2.34134e-09	5.83714	0.028	0	6.0952e-05
	10dpf	notochord	0	0	53.8462	0.49668											CT025776.1	1.9344e-07	4.97512	0.024	0	0.00503581			zbtb47b	4.35118e-07	5.79991	0.048	0.001	0.0113274			sh3bp2	8.35017e-07	1.75227	0.143	0.041	0.021738			si:ch73-281i18.7	2.34134e-09	5.83714	0.028	0	6.0952e-05
	10dpf	paraxial_mesoderm	2.48996	0.0193515	15.502	0.133707											lrrc3ca	1.9344e-07	4.97512	0.024	0	0.00503581			si:ch211-198d23.1	4.35118e-07	5.7941	0.048	0.001	0.0113274			si:dkey-92i17.2	7.31987e-08	1.75003	0.167	0.048	0.00190558			CABZ01066384.1	2.34134e-09	5.83714	0.028	0	6.0952e-05
	10dpf	periderm	1.69231	0.00965167	16.2308	0.141845											runx2a	1.9344e-07	4.97512	0.024	0	0.00503581			cobll1a	4.35118e-07	5.78728	0.048	0.001	0.0113274			si:ch211-71m22.3	4.70766e-13	1.74879	0.19	0.039	1.22554e-08			amh	2.34134e-09	5.83714	0.028	0	6.0952e-05
																	si:ch211-223a21.3	1.9344e-07	4.97512	0.024	0	0.00503581			CABZ01044764.2	4.35118e-07	5.77476	0.048	0.001	0.0113274			FO704721.1	3.15975e-10	1.74741	0.198	0.052	8.22578e-06			FQ311924.1	2.34134e-09	5.78488	0.028	0	6.0952e-05
																	alkal1	1.9344e-07	4.97505	0.024	0	0.00503581			phox2ba	4.35118e-07	5.77356	0.048	0.001	0.0113274			nuggc.3	4.11965e-15	1.74563	0.357	0.11	1.07247e-10			LO018205.3	2.34134e-09	5.78238	0.028	0	6.0952e-05
																	CR589947.2	1.9344e-07	4.97505	0.024	0	0.00503581			CABZ01102038.1	4.35118e-07	5.77017	0.048	0.001	0.0113274			si:ch211-196f2.6	2.77838e-21	1.74141	0.429	0.114	7.23295e-17			abcg2d	2.34134e-09	5.78238	0.028	0	6.0952e-05
H																	FQ790367.1	1.9344e-07	4.97505	0.024	0	0.00503581			or123-1	4.35118e-07	5.76329	0.048	0.001	0.0113274			fam102ba	3.01683e-09	1.74062	0.183	0.049	7.85373e-05			BX510929.1	2.34134e-09	5.78238	0.028	0	6.0952e-05
																	gpr155b	1.9344e-07	4.97505	0.024	0	0.00503581			acmsd	4.35118e-07	5.7615	0.048	0.001	0.0113274			si:ch211-152f22.4	5.14112e-09	1.73527	0.143	0.032	0.000133839			CU929359.1	2.34134e-09	5.78238	0.028	0	6.0952e-05
																	si:ch211-209f23.3	1.9344e-07	4.97505	0.024	0	0.00503581			evx1-1	4.35118e-07	5.76132	0.048	0.001	0.0113274			lrrc58b	1.22715e-06	1.73366	0.143	0.043	0.0319464			BX005283.1	2.34134e-09	5.78238	0.028	0	6.0952e-05
J hematopoietic system 1 dpf gene regulation of tgfbr2a or b positive cells																	ppa1a	1.9344e-07	4.95771	0.024	0	0.00503581			GAA	8.74532e-13	5.75503	0.095	0.002	2.27667e-08			nr1d4a	1.06364e-06	1.71899	0.063	0.009	0.0276897			plac8.2	2.34134e-09	5.78238	0.028	0	6.0952e-05
		ctrl.	dTGFBR2a	dTGFBR2b													BX469925.3	1.9344e-07	4.95671	0.024	0	0.00503581			si:ch211-194h1.2	4.35118e-07	5.75464	0.048	0.001	0.0113274			zmym2	1.2899e-10	1.71443	0.167	0.037	3.35798e-06			CU694317.1	2.34134e-09	5.76036	0.028	0	6.0952e-05
	zeb1	0.0435404	0.0586842	0.0752505													BX571719.2	1.9344e-07	4.95671	0.024	0	0.00503581			BX927222.1	4.35118e-07	5.75192	0.048	0.001	0.0113274			iqgap2	3.33892e-14	1.71358	0.333	0.101	8.6922e-10			defbl1	2.34134e-09	5.76036	0.028	0	6.0952e-05
	serpine1	0.00354667	0.0232155	0.0259703													ldlra	1.9344e-07	4.95671	0.024	0	0.00503581			drd4b	4.35118e-07	5.75004	0.048	0.001	0.0113274			blk	9.75969e-14	1.70599	0.349	0.113	2.54074e-09			si:ch73-256j6.6	2.34134e-09	5.76036	0.028	0	6.0952e-05
	snai2	0.00999225	0.0155951	0.020982													LO017682.1	1.9344e-07	4.95671	0.024	0	0.00503581			prkceb	2.19255e-10	5.73221	0.095	0.003	5.70787e-06			tnikb	1.20012e-17	1.70047	0.413	0.124	3.12427e-13			notum2	2.34134e-09	5.76011	0.028	0	6.0952e-05
	twist1b	0.00671802	0	0.0205902													zgc:193807-1	1.9344e-07	4.95671	0.024	0	0.00503581			tacr1a	4.35118e-07	5.72985	0.048	0.001	0.0113274			GCNT4	3.73371e-08	1.69835	0.23	0.08	0.000971996			lss	2.34134e-09	5.76011	0.028	0	6.0952e-05
	snai1b	0.00957581	0.00780249	0.0294716													macroh2a1	2.49602e-11	4.95065	0.098	0.004	6.4979e-07			si:dkey-179k24.2	4.56709e-07	5.72222	0.048	0.001	0.0118895			arhgap4b	3.11308e-13	1.69759	0.349	0.115	8.10428e-09			si:dkey-52j6.3	2.34134e-09	5.76011	0.028	0	6.0952e-05
																	si:ch211-198c19.3	1.76472e-08	4.92994	0.098	0.007	0.00045941			tmem240b	4.56709e-07	5.71852	0.048	0.001	0.0118895			cytip	9.80121e-21	1.69588	0.46	0.133	2.55155e-16			si:rp71-15k1.1	2.34134e-09	5.76011	0.028	0	6.0952e-05
																	si:dkey-246j6.1	8.84687e-12	4.90734	0.073	0.002	2.30311e-07			si:dkey-46g23.5	4.56709e-07	5.70598	0.048	0.001	0.0118895			cd247l	3.19215e-12	1.68814	0.278	0.081	8.31014e-08			slc22a7a	2.34134e-09	5.76011	0.028	0	6.0952e-05
I Go terms	hematopoietic system				intermediate system												paqr4a	3.58177e-09	4.89902	0.049	0.001	9.32441e-05			zgc:194210	4.56709e-07	5.70585	0.048	0.001	0.0118895			cysltr1	1.58363e-06	1.68594	0.159	0.051	0.0412267			si:ch211-11p18.6-1	2.34134e-09	5.76011	0.028	0	6.0952e-05
		1dpf	10dpf			1dpf	10dpf										ly6m5	3.4756e-10	4.8941	0.098	0.005	9.04804e-06			tnni4b.1	4.56709e-07	5.70341	0.048	0.001	0.0118895			bcap29	4.72359e-09	1.6829	0.23	0.075	0.000122969			si:ch211-235m3.5	2.34134e-09	5.7594	0.028	0	6.0952e-05
	ribosome biogenesis		4.14579		blood vessel development		11.908										FO744833.1	3.58177e-09	4.8913	0.049	0.001	9.32441e-05			cx39.4	4.56709e-07	5.7011	0.048	0.001	0.0118895			si:ch211-168k14.2	8.39158e-08	1.6817	0.119	0.026	0.00218458			BX323575.1	2.34134e-09	5.75474	0.028	0	6.0952e-05
	actin filament organization	17.3789	11.3363		angiogenesis		8.14464										si:ch211-9d9.7	3.58177e-09	4.89095	0.049	0.001	9.32441e-05			CU651669.1	8.57261e-17	5.69424	0.095	0.001	2.23171e-12			dnmt3ab	1.316e-14	1.68084	0.341	0.103	3.42594e-10			BX511034.2	2.34134e-09	5.75474	0.028	0	6.0952e-05
	immune response	6.63481	2.09164		small GTPase-mediated signal transduction		4.86477										BX510915.1	1.79546e-07	4.89004	0.073	0.004	0.00467413			htr1d	8.74532e-13	5.68406	0.095	0.002	2.27667e-08			spry2	4.79096e-14	1.67893	0.341	0.107	1.24723e-09			cep41	2.34134e-09	5.75474	0.028	0	6.0952e-05
	macrophage migration	5.18684	3.41376		cell migration		3.25844										CU302323.1	5.10105e-07	4.82528	0.049	0.002	0.0132796			cyp19a1a	4.56709e-07	5.6769	0.048	0.001	0.0118895			si:dkey-260g12.1	3.32137e-18	1.67369	0.429	0.132	8.64652e-14			thbs4a	9.9454e-12	5.75393	0.056	0.001	2.58909e-07
	leukocyte migration	3.51978	3.83488		BMP signaling pathway		2.75107										otofb	3.58177e-09	4.81912	0.049	0.001	9.32441e-05			st6galnac5a	4.56709e-07	5.67009	0.048	0.001	0.0118895			AL935269.1	1.2611e-09	1.67156	0.27	0.092	3.28301e-05			ephx5	9.9454e-12	5.63812	0.056	0.001	2.58909e-07
	small GTPase-mediated signal transduction	1.83532			heart development		1.64874										pmch	5.10105e-07	4.80979	0.049	0.002	0.0132796			tap2a	4.56709e-07	5.6592	0.048	0.001	0.0118895			s1pr5b	4.87286e-10	1.66311	0.175	0.042	1.26855e-05			rxfp3.3a1	5.94066e-09	5.56284	0.056	0.002	0.000154653
																	pygo1	5.10105e-07	4.79813	0.049	0.002	0.0132796			tapbpl	4.56709e-07	5.64129	0.048	0.001	0.0118895			ccr7	1.89677e-07	1.65607	0.127	0.031	0.00493786			dchs1a	6.10825e-09	5.56078	0.056	0.002	0.000159016
																	il4	5.10105e-07	4.77568	0.049	0.002	0.0132796			CU463231.1	8.74532e-13	5.63961	0.095	0.002	2.27667e-08			znf644b	5.29584e-07	1.65551	0.103	0.023	0.0137867			znf1072	5.77755e-09	5.53187	0.056	0.002	0.000150407
K overexpression in zebrafish		normal			ventralized			cyclopia									si:dkey-16p6.1-14	5.10105e-07	4.77028	0.049	0.002	0.0132796			BX640520.2	4.56709e-07	5.6286	0.048	0.001	0.0118895			sdccag8	6.34939e-08	1.65208	0.095	0.017	0.00165294			mhc1zfa	1.03234e-11	5.47077	0.056	0.001	2.68749e-07
	dTgfbr2b	0.3182	0.5333	0.54	0.0909	0.0333	0.04	0.5909	0.4333	0.42							iqsec2b	1.13111e-12	4.7339	0.098	0.004	2.94462e-08			CR388062.2	4.56709e-07	5.62794	0.048	0.001	0.0118895			si:dkey-253d23.4	1.75717e-10	1.65024	0.302	0.107	4.57444e-06			znf1095	1.03234e-11	5.46921	0.056	0.001	2.68749e-07
	dTgfbr2a LBDout	0.5385	0.4211	0.5111	0	0	0	0.4615	0.5789	0.4889							cd180	5.35606e-07	4.71967	0.049	0.002	0.0139434			gpr12	4.56709e-07	5.62494	0.048	0.001	0.0118895			apooa	2.0565e-08	1.64034	0.159	0.041	0.000535369			cep76	1.03234e-11	5.36117	0.056	0.001	2.68749e-07
	dTgfbr2a LBDin	0.2667	0.25	0.4746	0.1333	0	0.0339	0.6	0.75	0.4915							ppp1r27b	6.69093e-13	4.71486	0.122	0.006	1.74185e-08			mlc1	4.56709e-07	5.6236	0.048	0.001	0.0118895			coq4	3.74066e-07	1.63846	0.175	0.056	0.00973805			si:ch211-33e4.2	2.81621e-07	5.3072	0.056	0.002	0.00733145
	dTgfbr2a	0.72	0.7059	0.65	0	0.0588	0.0125	0.28	0.2353	0.3375							kbtbd11	1.79546e-07	4.68444	0.073	0.004	0.00467413			CR354610.1	4.56709e-07	5.60381	0.048	0.001	0.0118895			def6a	4.40908e-24	1.63806	0.643	0.233	1.14782e-19			ccdc80	4.52223e-07	5.28535	0.083	0.006	0.0117727
	wild type	1	1	1	0	0	0	0	0	0							ENSDARG00000090041	9.37883e-12	4.66953	0.073	0.002	2.44159e-07			olfm3b	4.56709e-07	5.60281	0.048	0.001	0.0118895			il2rb	9.00537e-15	1.63562	0.381	0.124	2.34437e-10			CABZ01044765.1	3.52964e-15	5.25139	0.083	0.002	9.1887e-11
																	AL929108.1	7.84812e-10	4.65516	0.073	0.003	2.0431e-05			BX000696.1	4.56709e-07	5.56959	0.048	0.001	0.0118895			zgc:195282	3.00944e-17	1.61733	0.389	0.111	7.83448e-13			FP326652.1	1.68238e-20	5.24721	0.167	0.006	4.37975e-16
																	si:ch211-258f1.3	1.68902e-08	4.65276	0.073	0.004	0.000439703			FP236157.4	4.56709e-07	5.55346	0.048	0.001	0.0118895			sorl1	2.26159e-10	1.61691	0.214	0.058	5.88758e-06			uts2r2	2.75453e-07	5.20473	0.056	0.002	0.00717087
																	fam20ca	5.35606e-07	4.64469	0.049	0.002	0.0139434			irgf3	4.56709e-07	5.55048	0.048	0.001	0.0118895			b3gnt5a	6.7437e-15	1.61174	0.611	0.292	1.75559e-10			slc25a22a	5.84112e-11	5.20453	0.083	0.003	1.52062e-06
																	mmp13a	6.77926e-10	4.63878	0.22	0.031	1.76484e-05			si:ch211-269k10.4	1.29272e-07	5.54158	0.095	0.004	0.00336534			map4k6	1.45062e-09	1.60305	0.278	0.099	3.77639e-05			F2RL3	2.94361e-07	5.12368	0.056	0.002	0.00766309
																	CR847887.1	3.89716e-10	4.61033	0.098	0.005	1.01455e-05			si:dkey-238k10.3	4.56709e-07	5.52593	0.048	0.001	0.0118895			fa2h	5.36679e-07	1.59302	0.214	0.079	0.0139714			igfbp3	6.28043e-09	5.09654	0.056	0.002	0.000163499
																	lrfn2b	5.10105e-07	4.60781	0.049	0.002	0.0132796			slc47a2.1	4.56709e-07	5.51734	0.048	0.001	0.0118895			si:dkey-28k24.2-1	1.07052e-06	1.59298	0.143	0.042	0.0278689			plpp2a	6.10825e-09	5.08438	0.056	0.002	0.000159016
																	cd44b	4.85463e-11	4.58434	0.122	0.008	1.2638e-06			si:dkey-29j8.2	9.74036e-09	5.47981	0.095	0.004	0.000253571			ccl38.6	1.37704e-16	1.58546	0.413	0.128	3.58485e-12			FQ323119.1	3.98514e-22	5.07557	0.167	0.005	1.03745e-17
																	AL935199.1	3.58177e-09	4.58015	0.049	0.001	9.32441e-05			fyba	4.56709e-07	5.46058	0.048	0.001	0.0118895			si:ch211-167j9.5	1.30276e-11	1.57663	0.333	0.112	3.39147e-07			rapgef1b	6.28043e-09	5.05555	0.056	0.002	0.000163499
																	cdh28	3.0886e-11	4.57932	0.098	0.004	8.04054e-07			si:dkey-78o7.3	4.56709e-07	5.41888	0.048	0.001	0.0118895			rab4b	5.6236e-10	1.57624	0.27	0.089	1.46399e-05			si:dkey-85k7.12	1.04213e-12	4.99851	0.083	0.002	2.71297e-08
																	BX323819.1	1.76005e-08	4.57866	0.073	0.004	0.000458194			CR847898.2	9.43742e-09	5.36835	0.095	0.004	0.000245684			zbtb7c	1.64494e-06	1.57527	0.127	0.035	0.0428227			lrp6	2.81621e-07	4.99704	0.056	0.002	0.00733145
																	si:ch211-196f19.1-1	1.89457e-07	4.56876	0.073	0.004	0.00493213			BX323994.2	4.56709e-07	5.3537	0.048	0.001	0.0118895			CABZ01079663.1	1.69186e-06	1.57305	0.159	0.051	0.0440442			clstn2	2.87923e-07	4.96041	0.056	0.002	0.0074955
																	ankrd1a	1.89457e-07	4.53597	0.073	0.004	0.00493213			si:dkeyp-44b5.5	1.40188e-07	5.30947	0.095	0.004	0.00364951			gpr132b	5.63849e-07	1.5615	0.175	0.057	0.0146787			si:ch73-109d9.4	6.57074e-11	4.94058	0.083	0.003	1.71056e-06
																	fgl2a	9.10905e-12	4.52914	0.073	0.002	2.37136e-07			crygm2d2	4.56709e-07	5.30026	0.048	0.001	0.0118895			cdc14ab	1.10201e-06	1.55683	0.167	0.054	0.0286886			loxl2a	1.1905e-07	4.8107	0.111	0.01	0.00309923
																	ccdc85al	5.35606e-07	4.52086	0.049	0.002	0.0139434			si:ch211-226o13.1	3.29141e-11	5.26386	0.143	0.006	8.56852e-07			tnfrsf9b	1.75518e-10	1.55433	0.262	0.082	4.56925e-06			si:ch211-157p22.10	6.12293e-11	4.808	0.083	0.003	1.59398e-06
																	si:ch211-283g2.1	1.87206e-08	4.49994	0.073	0.004	0.000487353			BX927282.1	1.44021e-07	5.22794	0.095	0.004	0.00374929			si:ch211-112c15.8	7.94161e-15	1.55307	0.31	0.083	2.06744e-10			nid2b	3.00937e-07	4.79659	0.056	0.002	0.0078343
																	si:dkeyp-67a8.4	1.96356e-07	4.48499	0.073	0.004	0.00511172			ppp6r2b	9.96446e-07	5.2194	0.095	0.005	0.0259405			bud13	9.5766e-07	1.55061	0.167	0.054	0.0249308			srpx	6.12293e-11	4.78653	0.083	0.003	1.59398e-06
																	ctss1	3.02363e-11	4.47467	0.098	0.004	7.87141e-07			exoc3l1	1.04452e-06	5.17084	0.095	0.005	0.027192			slc6a7	1.97284e-15	1.54927	0.365	0.107	5.1359e-11			CABZ01064670.1	2.94361e-07	4.74698	0.056	0.002	0.00766309
																	prkcab	1.96356e-07	4.4523	0.073	0.004	0.00511172			BX322661.1	1.44021e-07	5.15808	0.095	0.004	0.00374929			si:ch73-95l15.5	9.41172e-08	1.54863	0.159	0.044	0.00245015			cpxm1a	1.47918e-08	4.72237	0.083	0.005	0.000385075
																	FUT9-1	3.02132e-07	4.44368	0.098	0.009	0.00786541			spata22	1.44021e-07	5.12725	0.095	0.004	0.00374929			rp9	4.22277e-07	1.54852	0.222	0.084	0.0109931			tmem45a	1.03234e-11	4.71612	0.056	0.001	2.68749e-07
																	tnfrsfa	2.03497e-07	4.36288	0.073	0.004	0.00529763			si:ch211-194m7.8	4.18856e-07	5.10526	0.143	0.012	0.0109041			cyth4a	6.07406e-16	1.54817	0.413	0.135	1.58126e-11			btr09	6.72702e-11	4.71168	0.083	0.003	1.75124e-06
																	si:ch211-42i6.2	2.14681e-07	4.32796	0.073	0.004	0.0055888			SYDE2	1.12084e-06	5.08394	0.095	0.005	0.0291788			itk	8.3146e-08	1.5454	0.214	0.073	0.00216454			trim108	1.01662e-07	4.68039	0.083	0.005	0.00264657
																	cx28.1	9.13334e-08	4.297	0.098	0.008	0.00237768			rnf144ab	1.03749e-08	5.05406	0.095	0.004	0.000270089			plk3	3.60309e-20	1.54289	0.579	0.216	9.37993e-16			zgc:198329	5.81393e-07	4.63001	0.111	0.012	0.0151354
																	rereb	1.87206e-08	4.28703	0.073	0.004	0.000487353			SLC35D3	1.69236e-07	4.95891	0.095	0.004	0.00440573			AL954142.1	5.09144e-17	1.53742	0.413	0.124	1.32546e-12			BX072564.1	6.45734e-09	4.59829	0.056	0.002	0.000168104
																	sh3bp2	3.69826e-09	4.27381	0.098	0.006	9.62768e-05			FP103004.1	1.17467e-06	4.94251	0.095	0.005	0.0305802			si:dkey-11f4.20	4.38243e-18	1.53546	0.373	0.103	1.14088e-13			si:dkey-102c8.2	3.00937e-07	4.55122	0.056	0.002	0.0078343
																	pfkfb2a	1.28817e-06	4.25488	0.073	0.005	0.0335349			lrp4	1.44021e-07	4.91844	0.095	0.004	0.00374929			armc2	1.39068e-10	1.5338	0.262	0.082	3.62036e-06			ankrd24	2.94361e-07	4.53938	0.056	0.002	0.00766309
																	BX469912.11	4.04847e-10	4.22855	0.098	0.005	1.05394e-05			zgc:112334	2.12118e-09	4.89472	0.143	0.008	5.52206e-05			si:ch211-93g21.1	1.1174e-08	1.53219	0.23	0.077	0.000290892			znf385b	1.58058e-12	4.4836	0.139	0.009	4.11471e-08
																	zgc:172053	3.10026e-18	4.21937	0.146	0.005	8.07091e-14			BX465205.2	4.11949e-08	4.83552	0.143	0.01	0.00107243			CU019662.1	7.31054e-14	1.53184	0.46	0.179	1.90315e-09			si:ch211-158d24.4	3.87002e-13	4.46882	0.111	0.005	1.00748e-08
																	ZNF512B	2.10889e-07	4.19651	0.073	0.004	0.00549006			col4a3	1.60391e-07	4.81932	0.095	0.004	0.00417545			slc44a2	1.77708e-12	1.53118	0.413	0.162	4.62626e-08			BX950184.1	1.16365e-12	4.46186	0.083	0.002	3.02932e-08
																	pln	1.3719e-06	4.19354	0.073	0.005	0.0357148			cdaa	2.27479e-09	4.73874	0.143	0.008	5.92197e-05			batf3	1.81924e-12	1.53067	0.254	0.068	4.73602e-08			aebp1	5.48811e-11	4.4387	0.111	0.006	1.42872e-06
																	il4r.1	1.22862e-06	4.16333	0.073	0.005	0.0319847			si:ch211-11n16.3	1.06939e-06	4.71639	0.095	0.005	0.0278394			fmnl3	2.37724e-09	1.52606	0.286	0.106	6.18867e-05			dnajc11b	6.10825e-09	4.43655	0.056	0.002	0.000159016
																	ftr56	1.30863e-06	4.16137	0.073	0.005	0.0340676			ccl34a.3	1.03057e-06	4.66225	0.143	0.013	0.0268287			BX324123.4	7.03207e-07	1.52463	0.135	0.037	0.0183066			pdgfra	1.495e-06	4.42456	0.111	0.012	0.0389192
																	si:dkey-92i15.4	2.09774e-08	4.1316	0.098	0.007	0.000546104			cables2b	3.58225e-10	4.62838	0.19	0.013	9.32568e-06			tnfsf14	3.21231e-11	1.52461	0.294	0.096	8.36261e-07			sfrp2	1.50622e-08	4.39935	0.083	0.005	0.000392115
																	abr	2.07161e-07	4.13059	0.073	0.004	0.00539302			CABZ01068208.1	1.24201e-08	4.55005	0.143	0.009	0.000323332			psma6l	2.78247e-10	1.52194	0.254	0.079	7.2436e-06			BX322657.3	3.87002e-13	4.37343	0.111	0.005	1.00748e-08
																	si:dkey-27j5.7	1.30863e-06	4.12999	0.073	0.005	0.0340676			ccnd2b	1.01398e-06	4.42363	0.143	0.013	0.026397			vps11	1.35854e-07	1.52037	0.206	0.07	0.00353669			tlr4bb	3.00937e-07	4.36132	0.056	0.002	0.0078343
																	si:dkey-222b8.1	1.60443e-09	4.11956	0.122	0.01	4.17681e-05			si:dkey-22a18.2	4.72548e-07	4.28824	0.143	0.012	0.0123019			EML4	1.02866e-06	1.52017	0.159	0.05	0.0267791			serpinh2	6.45734e-09	4.30629	0.056	0.002	0.000168104
																	vil1	1.3294e-06	4.11543	0.073	0.005	0.0346083			si:ch211-133n4.7	1.02047e-07	4.18228	0.19	0.019	0.00265658			nudt9	1.2118e-06	1.5165	0.175	0.059	0.0315467			fkbp9	2.94361e-07	4.28525	0.056	0.002	0.00766309
																	tmem170b	9.6746e-08	4.09629	0.098	0.008	0.00251859			vcana	9.76874e-08	4.01464	0.19	0.019	0.0025431			rps6ka5	1.22919e-11	1.51398	0.31	0.1	3.19994e-07			AL954142.4	1.37461e-06	4.28223	0.111	0.012	0.0357852
																	p2ry13	4.15836e-07	4.08862	0.122	0.014	0.0108255			mmp14b	2.47826e-12	3.86981	0.381	0.046	6.45165e-08			nat10	2.14811e-09	1.5139	0.254	0.086	5.59216e-05			lmx1bb	1.06728e-07	4.21586	0.083	0.005	0.00277845
																	bmf2	6.25216e-11	4.06373	0.122	0.008	1.62762e-06			igsf8	1.00762e-06	3.58644	0.19	0.022	0.0262315			pex14	5.9278e-08	1.51118	0.214	0.072	0.00154318			ccl44	1.53374e-08	4.17745	0.083	0.005	0.00039928
																	pigrl2.3-1	2.51896e-09	4.0595	0.146	0.015	6.5576e-05			wdr35	6.06769e-07	3.36725	0.238	0.032	0.015796			slc7a3b	8.03888e-08	1.51089	0.254	0.096	0.00209276			rmi1	1.17581e-07	4.16071	0.111	0.01	0.00306099
																	si:ch73-40a2.1	4.59841e-18	4.04151	0.22	0.015	1.1971e-13			micall1a	2.95444e-07	3.16991	0.333	0.06	0.0076913			mxd	8.25916e-08	1.50924	0.222	0.078	0.00215011			mmp13b	1.53374e-08	4.09059	0.083	0.005	0.00039928
																	si:ch1073-90m23.1	9.53644e-08	4.01378	0.098	0.008	0.00248262			cuedc1b	1.01004e-07	3.08694	0.286	0.04	0.00262945			ppil4	3.64866e-07	1.50525	0.151	0.044	0.00949856			ptch1	3.00937e-07	4.07712	0.056	0.002	0.0078343
																	mmp9	3.87596e-10	3.99393	0.146	0.013	1.00903e-05			gipc1	1.48039e-06	3.08088	0.286	0.049	0.0385391			zmp:0000001082	4.98077e-07	1.50355	0.246	0.098	0.0129664			peak1	2.03683e-10	3.92681	0.139	0.011	5.30248e-06
																	si:ch73-233k15.2	4.09002e-10	3.94204	0.122	0.009	1.06476e-05			arhgef7b	1.41078e-06	2.96519	0.286	0.048	0.0367269			si:ch211-188c18.1	1.31607e-06	1.50353	0.206	0.078	0.0342613			serpinh1a	1.45076e-09	3.92056	0.083	0.004	3.77675e-05
																	si:ch211-243a20.3	1.05451e-07	3.91139	0.098	0.008	0.00274521			hrasa	5.39671e-07	2.87681	0.333	0.06	0.0140493			sash3	6.67833e-14	1.49785	0.405	0.14	1.73857e-09			BX072561.2	5.23712e-07	3.86506	0.083	0.006	0.0136338
																	bik	1.07438e-10	3.90594	0.146	0.013	2.79693e-06			irf2bp2a	1.36942e-07	2.795	0.381	0.072	0.00356502			traf1	9.91393e-08	1.49766	0.183	0.057	0.00258089			si:dkey-23a23.2	3.14519e-07	3.80775	0.056	0.002	0.00818787
																	tns3.1	6.01335e-08	3.86268	0.122	0.013	0.00156546			abhd2a	2.29627e-08	2.74122	0.429	0.083	0.000597787			si:dkey-109a10.2	1.14795e-13	1.48988	0.333	0.104	2.98846e-09			si:dkey-182g1.6	3.14519e-07	3.79573	0.056	0.002	0.00818787
																	blk	6.3882e-08	3.82952	0.122	0.013	0.00166304			slc12a2	2.28386e-09	2.62238	0.571	0.129	5.94557e-05			nrip2	7.33089e-07	1.48382	0.175	0.058	0.0190845			nr5a2	3.07656e-07	3.79466	0.056	0.002	0.0080092
																	gbp4	1.32509e-09	3.82902	0.146	0.014	3.44961e-05			trim3a	2.61185e-07	2.58323	0.381	0.075	0.00679942			adgre5b.3-1	7.21624e-09	1.4794	0.262	0.092	0.00018786			mtss1la	1.84907e-06	3.72566	0.083	0.007	0.0481368
																	inppl1b	2.26814e-09	3.82435	0.171	0.021	5.90465e-05											fam49a	2.68899e-17	1.47395	0.484	0.165	7.00026e-13			grb10a	2.47772e-09	3.70392	0.111	0.008	6.45025e-05
																	csgalnact1a	1.23351e-13	3.824	0.195	0.017	3.2112e-09											dnmt3aa	5.46765e-07	1.46103	0.214	0.08	0.0142339			camkvl	5.47204e-07	3.67648	0.083	0.006	0.0142454
																	mon1a	2.39652e-12	3.72785	0.22	0.025	6.23887e-08											mydgf	2.51232e-09	1.46054	0.222	0.068	6.54032e-05			ly6m5	3.01643e-08	3.66463	0.222	0.037	0.000785267
																	cx32.2	3.32609e-16	3.70175	0.244	0.022	8.65881e-12											dnajc21	1.59439e-06	1.45779	0.159	0.051	0.0415069			si:ch211-271g18.1	1.73047e-06	3.55839	0.111	0.012	0.0450493
																	gpr137c	1.20682e-06	3.67712	0.098	0.01	0.0314171											ifi46	4.0084e-12	1.45222	0.381	0.14	1.04351e-07			zgc:77158	1.1905e-07	3.53436	0.111	0.01	0.00309923
																	ssuh2.4	2.99681e-15	3.65748	0.244	0.024	7.80159e-11											stk17al	6.63672e-17	1.45202	0.532	0.207	1.72774e-12			col11a1b	7.66847e-07	3.52927	0.111	0.012	0.0199633
																	BX649485.4	2.19386e-11	3.60313	0.171	0.016	5.71127e-07											si:ch211-216p19.6	5.40799e-08	1.44794	0.23	0.079	0.00140786			ly6m2	3.45094e-10	3.46849	0.167	0.016	8.98383e-06
																	slc45a3	2.36031e-08	3.59934	0.22	0.04	0.00061446											si:rp71-81e14.2	4.31169e-14	1.4467	0.317	0.094	1.12246e-09			arsk	3.9991e-08	3.46015	0.111	0.009	0.00104109
																	si:dkey-76b14.2	3.24289e-11	3.58044	0.244	0.035	8.44222e-07											BX511111.1	2.55893e-15	1.44351	0.405	0.13	6.66167e-11			arhgap22	1.13087e-08	3.45907	0.111	0.009	0.0002944
																	pxdc1b	5.34212e-11	3.57163	0.195	0.022	1.39072e-06											gpr183a	5.22932e-19	1.44248	0.619	0.251	1.36135e-14			si:dkey-49n23.1	5.71711e-07	3.41976	0.083	0.006	0.0148833
																	snx10b	5.90191e-11	3.56058	0.195	0.022	1.53645e-06											zmp:0000001139	3.25718e-12	1.44049	0.349	0.118	8.47942e-08			mmp14a	8.37192e-08	3.41532	0.139	0.016	0.00217946
																	si:ch211-149e23.4	7.86607e-09	3.55492	0.122	0.011	0.000204777											utp20	2.27741e-07	1.43695	0.19	0.063	0.00592877			arhgef16	1.19517e-07	3.35935	0.083	0.005	0.00311138
																	grm4	8.51805e-11	3.5388	0.171	0.017	2.2175e-06											mavs	1.71689e-08	1.43503	0.23	0.076	0.000446957			sema4bb	1.70552e-08	3.3068	0.139	0.014	0.000443999
																	tent4a	7.97353e-09	3.53667	0.122	0.011	0.000207575											ptpn4b	2.36713e-11	1.43462	0.302	0.097	6.16235e-07			fhl3a	9.03578e-10	3.30678	0.139	0.012	2.35228e-05
																	CABZ01066578.1	2.89682e-14	3.51933	0.244	0.026	7.54128e-10											si:ch211-214p16.1	3.47167e-17	1.43392	0.603	0.269	9.03779e-13			cemip2	7.80696e-09	3.27767	0.194	0.026	0.000203239
																	BX248082.2	4.09272e-22	3.51028	0.439	0.056	1.06546e-17											zfp36l1a	4.12285e-15	1.43157	0.516	0.208	1.0733e-10			FO704797.1	1.79681e-08	3.26825	0.167	0.02	0.000467763
																	cst14b.2	3.30834e-14	3.50913	0.341	0.052	8.6126e-10											pde4ba	3.30929e-29	1.43073	0.833	0.333	8.61506e-25			c2cd2	1.74483e-07	3.19607	0.139	0.016	0.00454231
																	PLPP1	9.3407e-07	3.48658	0.122	0.015	0.0243167											si:dkey-183p4.10	6.74637e-15	1.42697	0.46	0.166	1.75628e-10			tns3.2	1.51554e-07	3.19153	0.167	0.023	0.00394541
																	tradv14.0	1.95785e-07	3.47313	0.122	0.013	0.00509688											myh11a	6.87915e-24	1.42316	0.762	0.306	1.79085e-19			arhgef11	1.07436e-09	3.15842	0.222	0.03	2.79688e-05
																	si:rp71-1g18.13	6.36372e-22	3.46257	0.341	0.031	1.65667e-17											RASA2	2.89253e-20	1.42313	0.635	0.24	7.53013e-16			fnbp1l	5.55258e-07	3.046	0.083	0.006	0.014455
																	tec	7.98295e-14	3.44615	0.244	0.027	2.0782e-09											satb1b	3.11382e-13	1.42084	0.262	0.068	8.10621e-09			vps53	4.05902e-10	3.02804	0.167	0.016	1.05668e-05
																	CU861501.1	3.75901e-07	3.44497	0.146	0.021	0.00978583											si:dkey-23k10.5	3.64933e-07	1.41703	0.19	0.064	0.0095003			rnpep	5.3402e-08	2.99976	0.139	0.015	0.00139021
																	ppp1r9a	2.82501e-08	3.43652	0.195	0.031	0.000735436											si:dkeyp-85e10.3	3.11856e-16	1.41176	0.468	0.165	8.11855e-12			serpine3	3.60065e-09	2.98572	0.222	0.033	9.37357e-05
																	tprg1	2.27124e-09	3.42921	0.195	0.027	5.91273e-05											si:dkey-9k7.3	3.84387e-12	1.411	0.302	0.093	1.00067e-07			garem	1.17306e-07	2.97485	0.167	0.023	0.00305382
																	peak3	8.03017e-08	3.41972	0.122	0.013	0.00209049											si:ch211-67e16.3	9.05123e-08	1.41006	0.198	0.064	0.00235631			sdc2	1.81065e-06	2.94448	0.278	0.066	0.0471368
																	rgs19	1.25512e-12	3.40549	0.244	0.03	3.26745e-08											CU984600.3	8.25301e-09	1.40795	0.238	0.079	0.000214851			chd3	1.00556e-07	2.9315	0.194	0.03	0.00261777
																	slco3a1	1.98023e-07	3.38939	0.122	0.013	0.00515512											hdac6	3.36731e-08	1.40649	0.183	0.054	0.000876612			dclre1b	2.19137e-07	2.89892	0.139	0.016	0.0057048
																	lratd2	9.24531e-07	3.38735	0.122	0.015	0.0240683											piwil2	6.12541e-07	1.40592	0.214	0.08	0.0159463			tnfb	5.88521e-08	2.89533	0.333	0.081	0.0015321
																	AL935269.1	5.02772e-13	3.38231	0.195	0.018	1.30887e-08											syk	3.72513e-21	1.40133	0.77	0.365	9.69763e-17			zmym4	3.78085e-08	2.81329	0.167	0.021	0.000984268
																	zdhhc21	2.24485e-19	3.37417	0.39	0.049	5.84403e-15											agpat5	1.50871e-07	1.39927	0.23	0.084	0.00392762			BX571811.2	1.88062e-06	2.80824	0.111	0.012	0.0489583
																	rgs13	1.09096e-26	3.36627	0.512	0.061	2.8401e-22											hmgn2	1.16353e-21	1.39872	0.992	0.68	3.02903e-17			BX005183.3	3.65539e-11	2.77224	0.333	0.058	9.51609e-07
																	pdxkb	8.25743e-07	3.36418	0.146	0.022	0.0214966											ppil1	1.36032e-07	1.39858	0.206	0.07	0.00354132			mest	2.3022e-11	2.75138	0.194	0.019	5.99332e-07
																	ankrd44	6.46196e-09	3.36093	0.171	0.022	0.000168224											trrap	3.14183e-09	1.39852	0.238	0.076	8.17912e-05			SLC4A5-1	1.5743e-09	2.74823	0.083	0.004	4.09837e-05
																	pstpip2	9.52206e-09	3.34806	0.195	0.029	0.000247888											eef2k	1.29057e-06	1.39049	0.19	0.067	0.0335973			dph2	4.25708e-09	2.70193	0.306	0.06	0.000110825
																	si:ch73-264p11.1	3.12989e-09	3.34526	0.195	0.027	8.14805e-05											SIPA1	7.49958e-11	1.38929	0.397	0.166	1.95237e-06			tagapa	2.30321e-07	2.69473	0.361	0.094	0.00599594
																	zmp:0000001323	9.82673e-13	3.34441	0.341	0.058	2.55819e-08											sema4aa	2.14107e-12	1.38496	0.397	0.145	5.57385e-08			ednraa	6.66095e-07	2.68698	0.139	0.018	0.0173405
																	cd28	2.80888e-08	3.33407	0.171	0.023	0.000731236											ikbke	3.6675e-09	1.38404	0.238	0.078	9.54761e-05			fyco1b	2.73242e-08	2.68211	0.25	0.045	0.00071133
																	LECT2	1.02109e-10	3.32488	0.22	0.03	2.65821e-06											si:dkey-33i11.9	7.81873e-12	1.38306	0.468	0.205	2.03545e-07			nitr6b-2	6.59045e-08	2.65996	0.167	0.022	0.00171569
																	ddhd1b	1.58725e-08	3.30174	0.22	0.038	0.000413208											prkacba	2.55875e-20	1.38211	0.611	0.223	6.66119e-16			si:ch211-89o9.6	8.04605e-08	2.63033	0.222	0.038	0.00209463
																	CU896691.3	1.36347e-07	3.30007	0.146	0.019	0.00354953											CU499336.2	3.09099e-11	1.38133	0.476	0.21	8.04679e-07			twf1b	4.29472e-08	2.62989	0.194	0.028	0.00111804
																	gpr65	1.41698e-13	3.29677	0.268	0.033	3.68883e-09											cip2a	9.98158e-07	1.37659	0.206	0.075	0.025985			dvl3a	3.06708e-09	2.62544	0.111	0.008	7.98452e-05
																	pla2g4aa	1.98625e-10	3.29549	0.244	0.038	5.1708e-06											NCKAP1L	1.24528e-08	1.37174	0.27	0.098	0.000324183			dpy19l3	3.94844e-08	2.60912	0.222	0.037	0.0010279
																	si:ch1073-110a20.3	1.79192e-22	3.29176	0.537	0.081	4.6649e-18											si:dkey-33c9.6	4.8028e-08	1.36988	0.198	0.063	0.00125031			glmp	6.46636e-08	2.57886	0.361	0.093	0.00168339
																	pstpip1b	8.55722e-09	3.28917	0.195	0.029	0.00022277											hcst	1.56465e-06	1.36816	0.214	0.081	0.0407326			rabl3	4.50322e-07	2.51042	0.194	0.033	0.0117232
																	tgfb1b	2.30646e-15	3.28831	0.317	0.041	6.0044e-11											zgc:174945	7.88097e-10	1.36711	0.27	0.091	2.05165e-05			zgc:153759-1	1.96861e-08	2.48923	0.333	0.074	0.000512489
																	si:dkey-205h13.1	8.25743e-07	3.28603	0.146	0.022	0.0214966											zgc:153759-1	1.4741e-07	1.36705	0.214	0.074	0.00383752			FQ378016.1	2.75779e-07	2.48818	0.222	0.04	0.00717935
																	AL590151.1	9.65405e-09	3.28328	0.22	0.037	0.000251324											uhrf1	3.03733e-09	1.36459	0.27	0.094	7.90709e-05			si:ch73-1a9.4	1.78356e-08	2.48191	0.25	0.043	0.000464313
																	zgc:153733	7.36161e-37	3.27681	0.659	0.072	1.91645e-32											p2ry10	4.84133e-10	1.3616	0.405	0.183	1.26034e-05			tax1bp3	9.14028e-08	2.48018	0.25	0.047	0.00237949
																	gig2o	3.5027e-09	3.26976	0.195	0.027	9.11858e-05											ksr1b	1.98388e-08	1.36067	0.222	0.072	0.000516464			si:dkey-14d8.1	1.63335e-07	2.41497	0.222	0.039	0.00425209
																	serpinb1l1	7.29212e-07	3.26335	0.146	0.022	0.0189836											si:dkey-248g21.1	8.05043e-07	1.3595	0.175	0.057	0.0209577			tec	2.08067e-08	2.41315	0.306	0.063	0.000541661
																	cltb	1.19016e-14	3.2618	0.317	0.043	3.09833e-10											rc3h2	9.50316e-09	1.35564	0.31	0.122	0.000247396			tyw5	9.77875e-12	2.40241	0.278	0.037	2.5457e-07
																	si:ch211-191c10.1	2.95756e-16	3.26018	0.39	0.06	7.69943e-12											parp2	2.22904e-08	1.35043	0.286	0.107	0.000580287			cyyr1	3.81837e-08	2.36615	0.222	0.036	0.000994035
																	card11	1.8663e-09	3.24103	0.268	0.05	4.85853e-05											acap1	8.52985e-15	1.34976	0.532	0.215	2.22058e-10			mettl2a	3.10275e-08	2.33837	0.222	0.035	0.000807738
																	si:dkeyp-35e5.5	3.60931e-09	3.22949	0.171	0.021	9.39611e-05											themis	1.86968e-10	1.34326	0.246	0.072	4.86735e-06			fnbp1b-1	1.73383e-06	2.2574	0.444	0.151	0.0451367
																	fas	5.09821e-09	3.22913	0.146	0.015	0.000132722											FQ976914.1	5.354e-12	1.34247	0.397	0.152	1.39381e-07			rasgrp3	1.48123e-07	2.23607	0.25	0.047	0.0038561
																	asap2b	3.36006e-09	3.22627	0.244	0.043	8.74725e-05											sesn1	4.78942e-15	1.34149	0.714	0.393	1.24683e-10			dag1	1.02427e-06	2.10017	0.389	0.115	0.0266647
																	CU914164.1	3.18159e-09	3.22608	0.171	0.021	8.28263e-05											rpe	4.88259e-09	1.33994	0.246	0.081	0.000127109			atp2c1	6.00897e-08	2.08976	0.278	0.055	0.00156431
																	si:ch211-278j3.3	3.8135e-07	3.22076	0.171	0.028	0.00992768											ptprc	1.53641e-30	1.3397	0.976	0.457	3.99973e-26			CR753876.1	1.73648e-06	2.08467	0.528	0.206	0.0452057
																	arhgap22	1.91323e-10	3.21832	0.195	0.023	4.98071e-06											si:dkey-76b14.2	1.39474e-06	1.33812	0.183	0.063	0.0363094			rbms1b	1.38023e-06	2.0675	0.222	0.044	0.0359316
																	cass4	2.82791e-07	3.21744	0.171	0.027	0.00736189											fbrsl1	2.0509e-14	1.33745	0.413	0.143	5.3391e-10			ugt5b2	8.51435e-07	2.04625	0.361	0.1	0.0221654
																	atp8b5a	1.56623e-06	3.21608	0.146	0.022	0.0407737											si:dkey-262k9.2	4.68856e-15	1.33721	0.532	0.219	1.22057e-10			si:dkey-265e15.2	4.48102e-07	2.01917	0.306	0.074	0.0116654
																	si:ch211-114l13.12	6.0213e-08	3.20442	0.195	0.031	0.00156752											BX000363.1	1.87532e-07	1.33561	0.167	0.048	0.00488201			kbtbd2	7.94023e-08	2.0124	0.361	0.088	0.00206708
																	ppfibp2b	4.05609e-11	3.20432	0.195	0.022	1.05592e-06											hnrnpa0l	5.2458e-10	1.3341	0.198	0.051	1.36564e-05			bmi1a	1.5916e-06	1.99259	0.25	0.054	0.0414342
																	CABZ01111496.1	9.52044e-08	3.1997	0.171	0.025	0.00247846											il21r.1	3.09413e-14	1.33373	0.349	0.104	8.05495e-10			BX901920.1	1.00067e-09	1.95586	0.75	0.295	2.60504e-05
																	ppm1j	2.8714e-14	3.19766	0.293	0.037	7.47511e-10											casp8ap2	8.75758e-09	1.32953	0.333	0.139	0.000227986			arhgap5	1.20479e-07	1.94019	0.278	0.057	0.00313642
																	MDFIC	5.22689e-21	3.19084	0.463	0.065	1.36072e-16											dok2	1.74661e-19	1.32951	0.675	0.278	4.54694e-15			BX322618.1	1.16703e-09	1.93894	0.667	0.247	3.03814e-05
																	shisa4	1.33666e-07	3.1878	0.146	0.019	0.00347973											psmb10	2.81943e-09	1.32947	0.278	0.099	7.33982e-05			mospd2	3.08902e-07	1.8819	0.306	0.07	0.00804164
																	adora2b	1.41868e-07	3.18516	0.146	0.019	0.00369324											gstm.2	2.99443e-09	1.3214	0.254	0.084	7.79539e-05			htt	6.48893e-07	1.79387	0.361	0.096	0.0168926
																	parp8	3.65882e-13	3.17555	0.366	0.067	9.52501e-09											tapbp.1	2.69666e-08	1.32109	0.254	0.091	0.000702021			emd	1.76187e-06	1.75805	0.444	0.153	0.0458668
																	wu:fi42e03	7.89934e-07	3.17377	0.146	0.022	0.0205643											plp2	1.04406e-07	1.32052	0.206	0.068	0.00271801			fzd2	1.80173e-07	1.74102	0.306	0.068	0.00469045
																	RGS13	3.3214e-15	3.15731	0.366	0.056	8.64661e-11											dnajc2	2.05822e-09	1.31864	0.27	0.093	5.35816e-05			cx32.2	1.29057e-06	1.72306	0.25	0.053	0.0335973
																	fut7	1.07593e-12	3.1566	0.268	0.036	2.80097e-08											nbeal2	2.42983e-07	1.31779	0.23	0.085	0.00632558			grpel1	1.67632e-06	1.71396	0.417	0.127	0.0436396
																	tlr8b	1.5951e-08	3.1532	0.195	0.03	0.000415251											si:ch211-132g1.1	4.28671e-12	1.30826	0.31	0.097	1.11596e-07			adtrp1	5.90802e-07	1.69835	0.389	0.11	0.0153803
																	rasa4	9.28295e-12	3.14983	0.244	0.032	2.41663e-07											znf740a	3.69258e-07	1.30206	0.183	0.058	0.00961289			knop1	1.33395e-06	1.58948	0.528	0.204	0.0347268
																	atp11c	1.87308e-10	3.14498	0.244	0.037	4.87618e-06											stk17b	3.8542e-13	1.30047	0.548	0.24	1.00336e-08			jak2b	7.99324e-07	1.56538	0.5	0.181	0.0208088
																	myo9b	5.52489e-09	3.14437	0.22	0.035	0.00014383											prkd4	1.7839e-09	1.29981	0.254	0.082	4.64404e-05			CU499330.1	1.20616e-06	1.49371	0.333	0.089	0.0314001
																	shc2	6.11676e-11	3.1429	0.244	0.035	1.59238e-06											dtwd1	2.66092e-07	1.29883	0.19	0.062	0.00692718			DAB2	7.03619e-07	1.47572	0.361	0.097	0.0183173
																	btbd11b	7.29895e-09	3.14029	0.171	0.022	0.000190013											arhgef6	5.92645e-15	1.29819	0.532	0.213	1.54283e-10			junba	1.63963e-06	1.40871	0.667	0.278	0.0426844
																	gltpa	1.63863e-07	3.13884	0.195	0.034	0.00426585											itpr2	4.16015e-07	1.29804	0.246	0.097	0.0108301			BX248082.2	3.41096e-08	1.39376	0.75	0.363	0.000887976
																	ccr9a	1.58689e-19	3.1383	0.317	0.031	4.13116e-15											ptprja	6.4499e-08	1.2958	0.206	0.066	0.0016791			rrp15	2.02881e-07	1.3222	0.5	0.152	0.00528161
																	nfkb1	5.08606e-09	3.1377	0.22	0.035	0.000132405											fto	1.37657e-06	1.29373	0.206	0.077	0.0358363			si:dkey-27i16.2	3.72766e-07	1.29792	0.694	0.29	0.00970421
																	CU571315.1	9.25566e-15	3.13437	0.317	0.043	2.40953e-10											plcl2	2.54097e-07	1.29327	0.183	0.058	0.0066149			fam120c	7.46224e-07	1.27195	0.722	0.337	0.0194264
																	mmp13a-1	4.26045e-08	3.13383	0.293	0.067	0.00110912											hadhab	3.95121e-07	1.29039	0.238	0.089	0.0102862			cst3	4.94813e-07	1.20118	0.722	0.334	0.0128815
																	tnfrsf11a	1.08599e-10	3.13337	0.22	0.029	2.82716e-06											tbc1d10c	3.14802e-18	1.28775	0.548	0.192	8.19524e-14			si:ch211-288g17.3	1.24975e-06	1.14827	0.639	0.27	0.0325346
																	dennd5a	5.18478e-07	3.12417	0.195	0.037	0.0134975											kmt2d	9.40732e-08	1.28573	0.262	0.102	0.00244901			litaf	1.70304e-06	1.12496	0.722	0.352	0.0443351
																	dnajc6	1.05444e-10	3.12212	0.22	0.029	2.74502e-06											plcg1	5.05735e-17	1.28365	0.5	0.173	1.31658e-12			kmt2bb	3.93087e-07	1.01744	0.861	0.482	0.0102332
																	cyp4f3	1.55296e-06	3.11832	0.146	0.022	0.0404281											gmip	1.41575e-13	1.28114	0.429	0.154	3.68562e-09
																	traf1	1.10738e-07	3.10855	0.195	0.033	0.00288284											id3	1.05216e-21	1.27859	0.746	0.328	2.73908e-17
																	b4galt4	4.66684e-08	3.09961	0.22	0.04	0.00121492											sept9b	4.36972e-19	1.27614	0.738	0.34	1.13757e-14
																	si:ch1073-272o11.3	3.63787e-10	3.09014	0.195	0.024	9.47046e-06											plekha1a	1.75668e-10	1.27147	0.222	0.061	4.57317e-06
																	dachd	8.12336e-14	3.08218	0.268	0.032	2.11475e-09											si:dkey-185m8.2	3.00664e-24	1.27034	0.841	0.371	7.82719e-20
																	zgc:56622	7.5314e-08	3.07961	0.195	0.032	0.00196065											si:ch211-288g17.3	6.96264e-09	1.26995	0.492	0.27	0.000181258
																	ace	4.93805e-08	3.07918	0.171	0.024	0.00128552											arhgef3l	1.02263e-16	1.26982	0.563	0.222	2.6622e-12
																	CR933559.1	1.4089e-06	3.07898	0.171	0.031	0.036678											parm1	1.6023e-07	1.26508	0.31	0.134	0.00417127
																	si:dkeyp-67f1.1	1.70922e-07	3.07806	0.171	0.026	0.00444962											samsn1b	1.23831e-15	1.26494	0.532	0.208	3.22368e-11
																	SLA	1.74651e-10	3.07581	0.244	0.037	4.54669e-06											rnf181	2.62948e-08	1.26477	0.238	0.082	0.000684532
																	CT027744.2	6.5102e-21	3.06169	0.488	0.072	1.6948e-16											chmp3	4.55068e-08	1.26345	0.246	0.087	0.00118468
																	pdgfba	2.38898e-07	3.06042	0.22	0.044	0.00621924											cyfip2	2.29084e-14	1.26142	0.476	0.18	5.96373e-10
																	slc7a11	1.35865e-08	3.05614	0.171	0.022	0.000353696											lat	3.04786e-10	1.2572	0.278	0.091	7.9345e-06
																	cybrd1	3.99291e-10	3.05198	0.22	0.031	1.03948e-05											si:ch211-201o1.1	2.88019e-07	1.25402	0.167	0.05	0.007498
																	mao	4.27037e-15	3.04761	0.341	0.049	1.1117e-10											jarid2b	5.01511e-07	1.25284	0.286	0.122	0.0130558
																	sema6d	2.79639e-09	3.03754	0.244	0.041	7.27984e-05											fnbp1b-1	7.40085e-10	1.25091	0.373	0.151	1.92666e-05
																	rasa1b	2.01615e-10	3.03213	0.293	0.052	5.24864e-06											tmc8	7.41484e-12	1.25026	0.357	0.124	1.93031e-07
																	sftpbb	1.21451e-08	3.0214	0.244	0.046	0.000316175											fcer1g	2.97042e-14	1.24895	0.762	0.39	7.7329e-10
																	zgc:172079	3.62287e-17	3.01658	0.341	0.041	9.43141e-13											cmss1	2.57829e-07	1.24418	0.23	0.085	0.00671207
																	CYP27A1	2.61133e-11	2.99857	0.22	0.027	6.79808e-07											GNAZ	3.80185e-08	1.24379	0.294	0.116	0.000989735
																	akap11	4.77785e-12	2.99215	0.317	0.054	1.24382e-07											eif4g3b	4.80413e-07	1.24011	0.19	0.065	0.0125066
																	si:dkey-286j15.3	1.26183e-19	2.99077	0.463	0.068	3.28493e-15											si:ch211-150o23.2	7.30628e-09	1.23908	0.341	0.139	0.000190204
																	si:dkey-262k9.4	5.19197e-20	2.98939	0.561	0.103	1.35163e-15											ppm1g	2.24822e-10	1.23251	0.429	0.176	5.85278e-06
																	GCNT4	6.96407e-22	2.98799	0.488	0.067	1.81296e-17											rbbp9	4.9676e-11	1.23051	0.357	0.131	1.29321e-06
																	etv4	3.01424e-24	2.98631	0.61	0.101	7.84696e-20											ets1	1.25748e-07	1.22764	0.198	0.064	0.00327359
																	arhgef3l	8.39638e-33	2.97551	0.707	0.097	2.18583e-28											pwp2h	2.1499e-11	1.22722	0.333	0.111	5.59684e-07
																	zgc:113411	3.39593e-22	2.9692	0.537	0.084	8.84062e-18											si:ch73-264p11.1	5.87371e-07	1.22566	0.23	0.089	0.015291
																	zgc:172106	1.10492e-07	2.96184	0.22	0.041	0.00287643											eif4g2a	4.34696e-10	1.22438	0.421	0.184	1.13164e-05
																	slc25a15a	1.36306e-06	2.9524	0.171	0.03	0.0354846											fam172a	3.24576e-07	1.22245	0.27	0.111	0.00844968
																	abi3a	2.68563e-14	2.94914	0.341	0.05	6.99149e-10											imp4	3.51923e-11	1.22141	0.413	0.162	9.16162e-07
																	si:ch211-255g12.8	2.44572e-12	2.94527	0.341	0.06	6.36693e-08											pald1a	1.50984e-08	1.2198	0.325	0.133	0.000393057
																	gpr183b	8.9188e-11	2.94463	0.22	0.029	2.32183e-06											dusp23b	2.13612e-07	1.21765	0.254	0.097	0.00556097
																	si:ch211-209f23.6	1.59563e-18	2.94153	0.439	0.066	4.15389e-14											vaspa	9.40423e-18	1.21565	0.651	0.266	2.4482e-13
																	mrtfbb	1.54816e-11	2.93986	0.268	0.04	4.03033e-07											fam49ba	3.97008e-18	1.21116	0.698	0.299	1.03353e-13
																	ptprea	5.20411e-11	2.93672	0.268	0.041	1.35479e-06											lcp1	1.0235e-24	1.21001	0.944	0.476	2.66447e-20
																	pik3r6a	2.63058e-17	2.93455	0.463	0.081	6.84819e-13											prkacab	1.95629e-12	1.20883	0.484	0.208	5.0928e-08
																	si:dkey-24p1.6-1	5.56525e-07	2.93141	0.22	0.045	0.014488											si:dkeyp-68b7.12	3.53157e-22	1.20847	0.833	0.4	9.19375e-18
																	rin2	4.07759e-09	2.93074	0.317	0.07	0.000106152											tlk2	1.40119e-07	1.20747	0.262	0.103	0.00364771
																	mical3b	2.80348e-08	2.92887	0.244	0.047	0.000729831											si:ch211-165d12.4	3.06718e-18	1.20724	0.675	0.302	7.98478e-14
																	parp12a	1.98788e-09	2.91945	0.244	0.04	5.17504e-05											acss2	7.94576e-07	1.20582	0.23	0.088	0.0206852
																	marveld1	8.79684e-20	2.91639	0.512	0.084	2.29008e-15											mybbp1a	2.45045e-10	1.20416	0.444	0.193	6.37925e-06
																	tnfrsf1b	8.99559e-18	2.91618	0.439	0.069	2.34182e-13											stat3	1.29102e-07	1.20175	0.294	0.121	0.00336091
																	dnajc5gb	4.71253e-17	2.91493	0.439	0.071	1.22681e-12											unc13d	1.26363e-14	1.20165	0.548	0.219	3.2896e-10
																	dhrs11b	5.57184e-07	2.913	0.171	0.028	0.0145052											CR382370.2	8.25456e-09	1.20059	0.317	0.124	0.000214891
																	lrch4	2.67654e-15	2.91296	0.366	0.054	6.96784e-11											trim25	1.4983e-09	1.19882	0.325	0.123	3.90053e-05
																	zgc:171566	6.13327e-11	2.91248	0.317	0.058	1.59667e-06											agap2	1.17703e-12	1.19208	0.5	0.215	3.06417e-08
																	si:dkeyp-19e1.3	5.51637e-15	2.90848	0.463	0.093	1.43608e-10											ppp4r3b	2.20759e-09	1.18817	0.325	0.124	5.74702e-05
																	tmc8	2.20844e-09	2.90842	0.22	0.033	5.74923e-05											mlec	2.13975e-07	1.1834	0.23	0.083	0.0055704
																	rad51b	2.10586e-11	2.90559	0.293	0.048	5.4822e-07											scin	6.20828e-11	1.17891	0.317	0.109	1.6162e-06
																	dapk1	6.0392e-13	2.90553	0.415	0.086	1.57219e-08											il2rga	1.9904e-11	1.17682	0.508	0.232	5.1816e-07
																	pygb	6.15186e-32	2.89817	0.756	0.116	1.60151e-27											si:dkey-250d21.1	3.20697e-11	1.17592	0.444	0.181	8.34869e-07
																	map3k3	4.67223e-11	2.89666	0.317	0.058	1.21632e-06											msna	3.69631e-21	1.17388	0.944	0.668	9.6226e-17
																	selplg	5.27024e-13	2.89069	0.317	0.049	1.372e-08											ophn1	4.7236e-10	1.17032	0.341	0.126	1.2297e-05
																	dgkzb	2.96906e-10	2.88758	0.244	0.037	7.72936e-06											arhgap15	6.70725e-12	1.16966	0.452	0.182	1.7461e-07
																	csf2rb	3.52619e-13	2.88558	0.341	0.057	9.17972e-09											dock4b	9.76988e-11	1.16857	0.365	0.137	2.54339e-06
																	setd7	2.15034e-10	2.88508	0.317	0.063	5.59798e-06											dub	4.75568e-18	1.16557	0.786	0.405	1.23805e-13
																	CABZ01049847.1	7.62904e-10	2.88292	0.22	0.031	1.98607e-05											hemk1	8.5016e-07	1.1631	0.206	0.074	0.0221322
																	dock10	6.43268e-14	2.88257	0.341	0.053	1.67462e-09											CT027744.2	7.47244e-08	1.16305	0.286	0.112	0.0019453
																	si:dkey-16p21.7	1.06206e-06	2.88255	0.195	0.038	0.0276485											lrch4	1.3394e-07	1.16266	0.23	0.082	0.00348686
																	si:dkey-66a8.7	4.53534e-07	2.87852	0.195	0.036	0.0118068											ppp1r12c	6.58076e-10	1.16211	0.317	0.114	1.71317e-05
																	si:ch211-269k10.5	6.1681e-09	2.87787	0.244	0.043	0.000160574											socs1a	9.48759e-11	1.16108	0.444	0.192	2.4699e-06
																	lpar6a	4.26477e-13	2.87777	0.317	0.048	1.11025e-08											nabp1a	2.99253e-07	1.15904	0.278	0.112	0.00779046
																	zgc:154055	3.08196e-22	2.87646	0.463	0.058	8.02327e-18											tnfrsf9a	1.66265e-06	1.15637	0.183	0.064	0.0432839
																	csf1ra	1.16618e-18	2.87614	0.537	0.101	3.03591e-14											dennd2da	7.03716e-10	1.15564	0.381	0.156	1.83199e-05
																	si:ch211-67e16.3	1.47603e-07	2.87551	0.146	0.019	0.00384256											dusp2	6.44004e-18	1.15304	0.722	0.35	1.67654e-13
																	cfp	2.48743e-17	2.87469	0.512	0.095	6.47553e-13											actn4	2.60236e-07	1.15265	0.333	0.149	0.00677473
																	anxa2a	9.2675e-15	2.87212	0.488	0.109	2.41261e-10											scp2a	2.82216e-07	1.15115	0.262	0.102	0.00734693
																	BX571880.1	4.13176e-14	2.86811	0.293	0.038	1.07562e-09											arhgap25	8.22934e-12	1.15094	0.429	0.166	2.14234e-07
																	foxp1b	1.7305e-09	2.86764	0.293	0.059	4.505e-05											si:rp71-68n21.9	7.81122e-17	1.15035	0.611	0.248	2.0335e-12
																	gpr132b	7.91641e-11	2.86594	0.268	0.042	2.06088e-06											lrrfip1a	1.70536e-14	1.15011	0.69	0.337	4.43955e-10
																	si:dkey-4c23.5	2.76352e-12	2.86564	0.317	0.051	7.19427e-08											zgc:194207	7.96714e-08	1.14729	0.222	0.075	0.00207408
																	arhgap4b	5.03917e-20	2.86465	0.561	0.101	1.31185e-15											hspa14	7.50868e-07	1.14724	0.286	0.124	0.0195473
																	egr3	1.00178e-09	2.86336	0.293	0.056	2.60795e-05											zyx	1.03822e-07	1.14422	0.27	0.103	0.0027028
																	BX927275.2	7.42416e-10	2.86225	0.22	0.031	1.93273e-05											nom1	7.72671e-08	1.14185	0.222	0.075	0.00201149
																	fgd4b	1.05734e-16	2.86037	0.439	0.073	2.75257e-12											tma16	7.24443e-07	1.1414	0.246	0.096	0.0188594
																	rab11fip4b	1.02531e-20	2.85873	0.585	0.108	2.66919e-16											rgs13	4.7868e-23	1.13989	0.897	0.413	1.24615e-18
																	si:ch211-283g2.2-1	1.60672e-06	2.85683	0.146	0.022	0.0418277											sbf1	5.59979e-08	1.13906	0.325	0.138	0.00145779
																	NCKAP1L	1.27093e-14	2.84861	0.39	0.065	3.30862e-10											pitpnc1b	1.80602e-10	1.13704	0.31	0.106	4.7016e-06
																	CABZ01046432.1	1.16909e-12	2.84279	0.341	0.058	3.04349e-08											cyth1a-1	2.6759e-17	1.13577	0.73	0.348	6.96618e-13
																	slc22a23	7.05596e-09	2.84237	0.244	0.044	0.000183688											lck	5.71938e-11	1.13536	0.246	0.07	1.48893e-06
																	tnfaip8l2b	7.07971e-22	2.84208	0.659	0.127	1.84306e-17											abi3a	2.41848e-16	1.13497	0.548	0.201	6.29604e-12
																	CPNE8	1.78048e-11	2.83971	0.293	0.047	4.63513e-07											ddx54	1.352e-07	1.13442	0.349	0.159	0.00351967
																	fosl1a	5.28813e-07	2.83816	0.244	0.056	0.0137666											fli1b	8.93311e-15	1.13278	0.571	0.234	2.32556e-10
																	fnbp1b	8.45821e-15	2.83587	0.39	0.063	2.20193e-10											arid1ab	1.25653e-08	1.13233	0.389	0.17	0.000327113
																	si:dkeyp-4c4.2	6.71662e-11	2.83238	0.268	0.041	1.74854e-06											pgam5	5.01076e-09	1.13215	0.349	0.145	0.000130445
																	syk	3.91554e-32	2.83142	0.854	0.154	1.01933e-27											stat1a	6.08103e-13	1.13189	0.611	0.294	1.58307e-08
																	def6a	4.2617e-09	2.82956	0.195	0.027	0.000110945											rgs14a	1.74561e-06	1.13038	0.262	0.112	0.0454435
																	si:dkey-102g19.3	1.14003e-24	2.82654	0.732	0.145	2.96784e-20											rhof	9.17907e-08	1.12707	0.317	0.132	0.00238959
																	BX322587.1	2.5037e-07	2.82309	0.195	0.034	0.00651789											nip7	1.88346e-06	1.1266	0.302	0.144	0.0490321
																	zgc:154075	9.30935e-08	2.82172	0.244	0.05	0.0024235											rps6ka1	1.96245e-14	1.12645	0.563	0.239	5.10884e-10
																	zmp:0000000936	3.82223e-12	2.81969	0.39	0.082	9.95042e-08											hcls1	2.27519e-15	1.12487	0.722	0.348	5.923e-11
																	penka	2.00284e-07	2.81727	0.122	0.013	0.005214											smarcc1a	9.85759e-09	1.12306	0.508	0.276	0.000256623
																	srgn	6.6878e-24	2.81688	0.756	0.155	1.74103e-19											hmga1a	2.58547e-15	1.11881	0.857	0.519	6.73075e-11
																	si:ch211-153b23.7	1.28177e-08	2.81556	0.244	0.045	0.000333684											arpc5b	2.5135e-16	1.11823	0.667	0.282	6.54339e-12
																	si:ch211-201h21.5	6.95181e-09	2.81189	0.268	0.053	0.000180976											dnajc9	1.33397e-08	1.11784	0.27	0.097	0.000347273
																	arid5a	6.02001e-09	2.81175	0.293	0.06	0.000156719											mafa	1.24257e-11	1.11609	0.373	0.135	3.23479e-07
																	si:rp71-46j2.7	7.29964e-10	2.81065	0.317	0.065	1.90032e-05											si:ch73-234b20.5	3.54302e-13	1.11529	0.556	0.243	9.22356e-09
																	als2a	1.551e-08	2.80972	0.293	0.066	0.000403773											prkcda	5.18064e-12	1.1126	0.437	0.171	1.34868e-07
																	ppp1r9ba	2.3333e-20	2.80839	0.634	0.131	6.07429e-16											grk6	6.85236e-08	1.11189	0.397	0.185	0.00178388
																	si:cabz01036022.1	2.27193e-18	2.80618	0.439	0.066	5.91451e-14											mvp	6.57338e-11	1.10943	0.397	0.156	1.71125e-06
																	zdhhc7	7.92987e-10	2.80606	0.293	0.057	2.06438e-05											larp6a	7.59525e-10	1.10868	0.468	0.219	1.97727e-05
																	alox12	4.19143e-16	2.80546	0.61	0.145	1.09115e-11											coro1a	7.59168e-23	1.10867	0.976	0.543	1.97634e-18
																	unc13d	3.44685e-20	2.80496	0.512	0.084	8.97318e-16											snx17	3.51704e-14	1.10798	0.579	0.251	9.15591e-10
																	tgfbi	2.18443e-11	2.79337	0.488	0.131	5.68672e-07											znf644a	7.14126e-09	1.10778	0.262	0.089	0.000185908
																	il6r	2.61856e-21	2.7926	0.585	0.1	6.81691e-17											pfkpa	6.20744e-07	1.10697	0.238	0.091	0.0161598
																	f5	1.78122e-31	2.79175	0.805	0.132	4.63705e-27											rab44	8.97134e-16	1.10509	0.786	0.375	2.33551e-11
																	ptn	1.54734e-08	2.78715	0.244	0.045	0.000402819											rps6ka3a	6.81119e-11	1.10477	0.397	0.156	1.77316e-06
																	si:ch73-208g10.1	1.08505e-18	2.78596	0.561	0.109	2.82472e-14											cnp	3.10763e-13	1.10462	0.667	0.325	8.09008e-09
																	agap2	2.28082e-20	2.78593	0.463	0.065	5.93767e-16											clic1	1.00948e-15	1.10417	0.722	0.346	2.62799e-11
																	siae	6.81706e-09	2.78565	0.293	0.062	0.000177469											inpp5d	1.3918e-12	1.10354	0.508	0.219	3.62328e-08
																	stx10-1	1.49075e-11	2.78512	0.415	0.096	3.88088e-07											CABZ01084575.1	9.44747e-08	1.10345	0.214	0.074	0.00245946
																	cyp3c1	1.09598e-13	2.78104	0.415	0.079	2.85317e-09											fam49bb	7.22937e-14	1.09998	0.579	0.251	1.88202e-09
																	myo1f	9.08742e-34	2.78007	0.854	0.143	2.36573e-29											nolc1	1.26473e-09	1.09931	0.524	0.26	3.29247e-05
																	pde4ba	5.31888e-21	2.77789	0.61	0.113	1.38466e-16											srgn	3.05289e-22	1.09633	0.921	0.456	7.94759e-18
																	abcg2a	2.84958e-16	2.77734	0.488	0.095	7.41832e-12											tbk1	9.6626e-11	1.09462	0.452	0.191	2.51546e-06
																	unm-sa911	1.14531e-15	2.77708	0.415	0.069	2.98159e-11											cxcr4b	3.79391e-14	1.09453	0.73	0.397	9.87668e-10
																	glipr1a	1.30679e-31	2.77576	0.829	0.145	3.40197e-27											si:dkey-56i24.1	3.10499e-07	1.09424	0.31	0.132	0.00808323
																	adam8a	1.4389e-30	2.77244	0.829	0.146	3.7459e-26											arhgdig	2.23869e-25	1.09383	0.976	0.521	5.82799e-21
																	pik3cd	7.34372e-10	2.77243	0.341	0.074	1.91179e-05											C18H15orf48	4.26091e-09	1.09087	0.214	0.064	0.000110924
																	il16	3.21184e-31	2.7718	0.683	0.093	8.36139e-27											zgc:113411	3.55846e-07	1.09056	0.262	0.104	0.00926374
																	c4	6.23194e-07	2.77159	0.171	0.028	0.0162236											ccr9a	2.37668e-23	1.08874	0.865	0.409	6.18722e-19
																	ppp1r18	7.11414e-24	2.76781	0.683	0.125	1.85203e-19											rasal3	4.73569e-15	1.08769	0.587	0.24	1.23284e-10
																	lgals9l3	2.27253e-23	2.76576	0.659	0.119	5.91607e-19											n4bp1	6.68739e-07	1.08638	0.333	0.149	0.0174093
																	adap2	2.94507e-22	2.76398	0.561	0.087	7.6669e-18											ptp4a3a	5.73517e-07	1.08612	0.254	0.1	0.0149304
																	ifi35	4.15769e-07	2.76391	0.22	0.044	0.0108237											stxbp5b	1.34224e-06	1.08577	0.214	0.08	0.0349425
																	si:ch211-132b12.7	6.99434e-09	2.76382	0.293	0.062	0.000182084											cap1	1.03507e-12	1.08533	0.571	0.266	2.69459e-08
																	si:dkey-32n7.4	1.05791e-21	2.76312	0.537	0.082	2.75405e-17											tpst1l	2.16933e-12	1.08243	0.389	0.137	5.64742e-08
																	tmem181	1.82038e-07	2.76172	0.268	0.063	0.00473899											si:ch73-208g10.1	2.2727e-13	1.08127	0.5	0.201	5.91652e-09
																	si:ch73-170d6.3	1.19389e-15	2.76115	0.415	0.068	3.10806e-11											gadd45ab	4.42517e-08	1.08108	0.437	0.222	0.001152
																	tpst2	9.4301e-13	2.75121	0.341	0.058	2.45494e-08											nudt3a	1.88922e-06	1.081	0.214	0.08	0.049182
																	ppdpfa	2.32459e-13	2.75119	0.488	0.111	6.0516e-09											rpia	1.50805e-08	1.07863	0.317	0.13	0.000392592
																	itgae.1	6.24607e-18	2.75003	0.512	0.093	1.62604e-13											si:dkeyp-19e1.3	7.05137e-17	1.07746	0.548	0.194	1.83568e-12
																	itpkcb	1.90389e-08	2.74851	0.268	0.055	0.00049564											znf296	4.32284e-11	1.07744	0.413	0.164	1.12537e-06
																	CU694481.1	4.13711e-08	2.74766	0.268	0.057	0.00107701											runx3	5.7511e-13	1.07742	0.595	0.285	1.49718e-08
																	il1b	2.54238e-16	2.74618	0.439	0.074	6.61858e-12											si:dkey-262k9.4	5.63287e-17	1.07707	0.833	0.449	1.46641e-12
																	si:ch211-66e2.3	1.54816e-11	2.74204	0.268	0.04	4.03033e-07											vamp8	1.97114e-09	1.07443	0.421	0.186	5.13146e-05
																	hck	5.28246e-23	2.74112	0.707	0.145	1.37518e-18											scgn	3.55396e-10	1.07373	0.333	0.121	9.25202e-06
																	tnfaip8l2a	1.03655e-28	2.73919	0.78	0.142	2.69846e-24											elavl1b	1.31592e-07	1.0737	0.286	0.117	0.00342573
																	gbp1	3.67783e-20	2.73656	0.537	0.09	9.57449e-16											lrba	1.54989e-08	1.07188	0.413	0.199	0.000403483
																	trim33l	3.23914e-19	2.73524	0.537	0.094	8.43246e-15											nfkb2	3.04154e-08	1.0718	0.27	0.1	0.000791805
																	si:ch211-165d12.4	3.89509e-19	2.735	0.585	0.118	1.01401e-14											si:ch211-226m16.2	1.56998e-23	1.07158	0.897	0.44	4.08713e-19
																	slc44a2	4.03717e-17	2.73329	0.512	0.097	1.051e-12											gclc	1.59077e-07	1.07114	0.317	0.138	0.00414125
																	si:ch1073-110a20.2	2.1747e-13	2.73007	0.439	0.092	5.66139e-09											cmip	8.11149e-16	1.06888	0.73	0.337	2.11167e-11
																	rps6ka1	1.3226e-24	2.72807	0.659	0.113	3.44312e-20											wipf1a	1.92715e-17	1.06885	0.675	0.285	5.01695e-13
																	arhgap33	3.95575e-10	2.72802	0.317	0.064	1.0298e-05											prex1	1.04292e-08	1.06865	0.429	0.198	0.000271504
																	si:ch73-160i9.3	1.3062e-26	2.72725	0.78	0.153	3.40044e-22											timm10	1.61771e-07	1.06695	0.349	0.16	0.00421139
																	slc7a8a	3.41181e-21	2.72645	0.683	0.146	8.88197e-17											arpc5a	2.49049e-18	1.06669	0.746	0.335	6.4835e-14
																	ptk2ba	5.44588e-16	2.72461	0.415	0.068	1.41773e-11											kdm2ba	1.80739e-06	1.06647	0.365	0.187	0.0470519
																	BX537303.1	1.54403e-07	2.72346	0.244	0.05	0.00401956											si:ch211-213a13.1	6.87272e-08	1.06485	0.325	0.135	0.00178918
																	si:dkey-24p1.7	6.54212e-24	2.72039	0.707	0.134	1.70311e-19											cers1	5.22542e-08	1.06475	0.373	0.166	0.00136033
																	si:ch211-26b3.4	5.22258e-12	2.72006	0.317	0.052	1.35959e-07											mdn1	3.71242e-07	1.06422	0.357	0.173	0.00966453
																	il1fma	7.54819e-17	2.71993	0.39	0.056	1.96502e-12											plcg2	4.01485e-09	1.06335	0.492	0.244	0.000104519
																	syne3	2.32159e-17	2.71845	0.585	0.13	6.04378e-13											ruvbl1	2.46492e-07	1.06038	0.333	0.152	0.00641694
																	pitpnc1b	3.57998e-15	2.71807	0.463	0.088	9.31976e-11											igf2bp2b	1.39897e-12	1.05742	0.532	0.224	3.64194e-08
																	loxl3b	6.05979e-10	2.71687	0.22	0.031	1.57755e-05											phactr4a	9.08023e-07	1.05714	0.222	0.084	0.0236386
																	CABZ01056054.1	8.83832e-17	2.71578	0.488	0.088	2.30088e-12											si:dkey-238k10.2	1.18045e-06	1.0548	0.23	0.089	0.0307307
																	caspb	4.52885e-17	2.71044	0.463	0.079	1.17899e-12											si:ch73-248e21.5	1.18407e-13	1.0524	0.675	0.322	3.0825e-09
																	si:ch211-139g16.8	1.33309e-20	2.70966	0.512	0.078	3.47044e-16											lasp1	9.36953e-22	1.05106	0.944	0.498	2.43917e-17
																	ccl34a.4	6.83621e-14	2.70855	0.415	0.077	1.77967e-09											arpc1b	1.64703e-21	1.05029	0.976	0.529	4.28772e-17
																	sla1a	5.51251e-27	2.7085	0.683	0.109	1.43507e-22											elmo1	1.97902e-18	1.05011	0.81	0.396	5.15197e-14
																	hivep2a	4.18936e-11	2.70813	0.366	0.077	1.09062e-06											parp8	1.25884e-09	1.04985	0.413	0.177	3.27715e-05
																	gde1	1.14884e-17	2.70682	0.659	0.169	2.99078e-13											bin2b	4.33147e-07	1.04839	0.365	0.177	0.0112761
																	wdfy4	3.32088e-10	2.70557	0.293	0.053	8.64525e-06											bms1	4.19718e-10	1.04805	0.452	0.199	1.09265e-05
																	kif21b	1.13862e-12	2.70551	0.415	0.086	2.96417e-08											fgd4b	8.50865e-07	1.04787	0.27	0.111	0.0221506
																	lect2l	3.51653e-16	2.70418	0.439	0.074	9.15457e-12											myca	1.08373e-09	1.04694	0.429	0.19	2.82129e-05
																	MFAP4-4	1.93615e-17	2.7032	0.439	0.068	5.04038e-13											h2az2b	1.20835e-10	1.04526	0.77	0.499	3.14569e-06
																	snx18a	6.19841e-15	2.70314	0.439	0.082	1.61363e-10											ube2q2	4.12441e-11	1.04287	0.452	0.188	1.07371e-06
																	cyp2k8	9.28956e-20	2.70183	0.585	0.113	2.41835e-15											junba	7.04863e-10	1.04246	0.556	0.278	1.83497e-05
																	fam13a	3.80439e-09	2.70112	0.268	0.05	9.90396e-05											dnajc5gb	9.13698e-07	1.04124	0.286	0.121	0.0237863
																	plcl2	4.30773e-07	2.70038	0.171	0.027	0.0112143											si:dkey-171c9.3	1.1333e-11	1.04048	0.421	0.161	2.95032e-07
																	scinlb	8.23179e-25	2.69697	0.732	0.141	2.14298e-20											prkcbb	1.10507e-07	1.04021	0.381	0.18	0.00287682
																	apbb1ip	9.16619e-27	2.69665	0.756	0.139	2.38623e-22											timm8b	1.4766e-07	1.03926	0.341	0.151	0.00384403
																	slc2a3b	1.12378e-22	2.6964	0.561	0.086	2.92554e-18											si:ch211-105j21.9	1.26484e-08	1.03915	0.365	0.157	0.000329276
																	prex1	1.75867e-14	2.69357	0.439	0.084	4.57834e-10											mcm5	1.52501e-06	1.03684	0.262	0.11	0.0397005
																	efhd2	5.0796e-24	2.69325	0.854	0.224	1.32237e-19											man1a1	1.77095e-07	1.03629	0.254	0.098	0.0046103
																	znf362a	1.90415e-07	2.69199	0.244	0.051	0.00495708											med6	3.34607e-08	1.03387	0.302	0.116	0.000871083
																	adam9	1.79419e-08	2.68964	0.268	0.055	0.00046708											mrpl17	1.71626e-07	1.03248	0.27	0.104	0.00446795
																	spock3	5.14914e-08	2.68688	0.341	0.092	0.00134048											cwc22	5.2227e-09	1.0317	0.317	0.121	0.000135963
																	CU928117.1	4.09956e-18	2.68651	0.512	0.092	1.06724e-13											mtap	9.74742e-12	1.0309	0.556	0.259	2.53754e-07
																	tspan37	1.04274e-07	2.68603	0.341	0.095	0.00271457											gpalpp1	2.80281e-07	1.03001	0.317	0.138	0.00729655
																	CU659670.1	9.9605e-11	2.68467	0.366	0.081	2.59302e-06											itgae.2	1.8605e-15	1.02463	0.714	0.341	4.84344e-11
																	si:cabz01101003.1	4.70034e-12	2.6813	0.488	0.127	1.22364e-07											iqgap1	3.06809e-12	1.02431	0.587	0.282	7.98715e-08
																	arhgap17b	2.34344e-15	2.68081	0.415	0.069	6.10067e-11											sort1b	1.08698e-06	1.02114	0.27	0.115	0.0282972
																	alg1	1.48572e-10	2.6792	0.341	0.069	3.86777e-06											tmem176l.3a	1.80404e-13	1.02049	0.563	0.237	4.69645e-09
																	rasal3	4.76965e-22	2.67877	0.561	0.088	1.24168e-17											ppp2r5cb	1.21707e-09	1.01734	0.389	0.159	3.16841e-05
																	ifit11	1.13735e-06	2.67555	0.195	0.038	0.0296087											timm44	1.3865e-06	1.01658	0.27	0.114	0.0360948
																	si:rp71-68n21.9	1.88841e-28	2.67493	0.78	0.138	4.91608e-24											map4k5	1.24666e-07	1.01635	0.349	0.153	0.00324543
																	CU019662.1	5.34756e-22	2.67399	0.585	0.096	1.39213e-17											si:dkey-216e24.9	3.57233e-07	1.01596	0.246	0.093	0.00929985
																	dok2	3.13639e-29	2.67382	0.756	0.126	8.16497e-25											atp2a3	8.0431e-13	1.01497	0.437	0.163	2.09386e-08
																	fosl2	1.64616e-21	2.67082	0.683	0.145	4.28546e-17											TAGAP	5.16751e-18	1.01386	0.849	0.439	1.34526e-13
																	ptprc	1.1739e-24	2.66968	0.756	0.161	3.05603e-20											ccdc88b	3.42025e-16	1.01282	0.698	0.299	8.90393e-12
																	atf5b	1.14385e-08	2.66692	0.268	0.053	0.000297778											pdcd6	3.2727e-13	1.01108	0.54	0.219	8.51983e-09
																	si:ch211-105j21.9	1.2609e-12	2.66342	0.439	0.097	3.2825e-08											crlf3	3.3958e-08	1.01081	0.373	0.165	0.00088403
																	si:dkey-27h10.2	2.04147e-29	2.66251	0.683	0.099	5.31455e-25											arhgap45a	2.18775e-07	1.01004	0.429	0.218	0.00569538
																	sb:cb1058	1.51405e-07	2.66203	0.244	0.051	0.00394152											cotl1	1.31727e-20	1.00974	0.96	0.523	3.42925e-16
																	b3gnt2b	2.48909e-23	2.66174	0.659	0.12	6.47985e-19											lcp2a	4.20352e-09	1.00911	0.413	0.184	0.00010943
																	abcc4	2.73595e-07	2.66142	0.268	0.062	0.00712251											parp1	7.21136e-09	1.0084	0.349	0.145	0.000187733
																	nod1	1.17728e-10	2.6608	0.317	0.06	3.06481e-06											2006-09-01	8.21107e-13	1.00828	0.762	0.46	2.13759e-08
																	heca	7.76364e-07	2.65998	0.22	0.046	0.0202111											tomm40	5.44742e-11	1.00674	0.5	0.222	1.41813e-06
																	sgpp1	1.3396e-06	2.65888	0.195	0.038	0.0348739											cers2b	2.77993e-07	1.00626	0.357	0.166	0.007237
																	entpd2a.1	3.78413e-18	2.65844	0.585	0.124	9.85123e-14											RASSF5	2.13366e-13	1.00565	0.738	0.397	5.55455e-09
																	tlr22	9.87238e-08	2.65833	0.22	0.04	0.00257008											setdb1b	9.39744e-08	1.00548	0.246	0.089	0.00244643
																	tfeb	2.10969e-11	2.65765	0.341	0.066	5.49216e-07											si:ch211-230g15.5	1.57339e-06	1.00522	0.286	0.125	0.04096
																	si:ch211-243a20.4	2.64075e-31	2.6565	0.829	0.144	6.87466e-27											il16	7.92498e-17	1.00457	0.706	0.301	2.06311e-12
																	slc12a2	1.71894e-20	2.6563	0.634	0.129	4.47491e-16											rcc2	3.16809e-13	1.004	0.675	0.34	8.24748e-09
																	ift140	1.30246e-06	2.65562	0.244	0.059	0.0339071											pik3r1	7.29446e-13	1.00364	0.794	0.528	1.89897e-08
																	hdac9b	5.89382e-17	2.65389	0.512	0.097	1.53434e-12											yrk	8.24358e-11	1.00358	0.556	0.268	2.14605e-06
																	si:ch73-343l4.2	1.05125e-22	2.65303	0.683	0.132	2.73672e-18											dock8	1.80999e-11	1.00254	0.54	0.248	4.71195e-07
																	CABZ01109481.1	7.91854e-25	2.65173	0.683	0.119	2.06143e-20											si:dkeyp-82a1.6	2.04579e-10	1.00208	0.421	0.173	5.32581e-06
																	cfh	2.47071e-09	2.65074	0.22	0.033	6.43199e-05											si:dkeyp-4c4.2	7.80555e-09	1.00068	0.333	0.134	0.000203202
																	clcn5b	1.64769e-10	2.64977	0.366	0.081	4.28943e-06											si:ch73-308l14.2	9.39301e-09	1.00028	0.421	0.194	0.000244528
																	tmed8	7.23406e-20	2.64894	0.537	0.091	1.88324e-15											pelp1	5.1835e-07	0.999936	0.278	0.115	0.0134942
																	aspa	1.68301e-13	2.64834	0.39	0.071	4.38139e-09											orai1a	7.1862e-11	0.999631	0.381	0.139	1.87078e-06
																	ITPRIP	2.23636e-13	2.64353	0.341	0.053	5.82193e-09											grwd1	1.31638e-07	0.999361	0.405	0.203	0.00342692
																	si:dkey-32e23.4	4.23771e-07	2.64124	0.171	0.027	0.011032											si:ch211-269k10.5	1.24093e-06	0.998459	0.286	0.122	0.032305
																	slc27a4	5.93802e-07	2.64039	0.22	0.045	0.0154584											cep85l	5.84293e-09	0.998002	0.413	0.18	0.000152109
																	si:ch211-1o7.3	3.21356e-17	2.63899	0.39	0.054	8.36585e-13											ikzf1	2.25068e-10	0.997446	0.492	0.228	5.8592e-06
																	si:dkey-117a8.4	4.16878e-07	2.63852	0.171	0.027	0.0108526											cebpb	8.60444e-20	0.996662	0.937	0.52	2.23999e-15
																	TAGAP	1.31241e-25	2.63625	0.683	0.113	3.41659e-21											dut	2.8465e-08	0.996436	0.254	0.091	0.000741029
																	CABZ01041494.1	4.1651e-31	2.63616	0.829	0.141	1.0843e-26											sik1	8.27456e-13	0.995732	0.746	0.448	2.15412e-08
																	ms4a17a.6	1.42768e-15	2.63382	0.439	0.076	3.71668e-11											csk	3.04505e-12	0.991545	0.595	0.292	7.92719e-08
																	slc9a3r1a	3.86063e-17	2.63107	0.512	0.094	1.00504e-12											arl5c	2.67699e-12	0.989748	0.563	0.26	6.96902e-08
																	FQ976914.1	3.56304e-11	2.63089	0.317	0.057	9.27566e-07											ptprr	3.61727e-08	0.989737	0.381	0.17	0.000941685
																	cebp1	2.53521e-11	2.62941	0.244	0.033	6.59991e-07											ywhaqb	1.0838e-13	0.987295	0.81	0.47	2.82145e-09
																	snap23.2	7.64124e-17	2.62828	0.512	0.099	1.98924e-12											ezrb	1.26504e-11	0.987038	0.603	0.303	3.29328e-07
																	ubtd2	3.38546e-23	2.62417	0.683	0.131	8.81337e-19											ptpn22	2.47637e-11	0.986876	0.413	0.158	6.44673e-07
																	tmem176l.3a	2.78184e-22	2.62397	0.707	0.15	7.24196e-18											si:ch211-102c2.4	6.54982e-09	0.98683	0.635	0.358	0.000170512
																	abca2	1.16108e-09	2.62385	0.293	0.056	3.02265e-05											apbb1ip	2.26984e-12	0.985066	0.563	0.248	5.90907e-08
																	fbp1a	4.89558e-17	2.62339	0.512	0.096	1.27447e-12											ptpn6	5.20874e-18	0.984999	0.841	0.427	1.35599e-13
																	nadka	1.20365e-15	2.62306	0.561	0.132	3.13346e-11											arhgap45b	8.52039e-15	0.984591	0.722	0.344	2.21811e-10
																	iqgap1	1.99908e-25	2.62289	0.829	0.196	5.20421e-21											prpf8	3.05323e-10	0.984319	0.595	0.321	7.94847e-06
																	CABZ01080042.1	1.10803e-28	2.62227	0.78	0.138	2.88454e-24											nhp2	4.06032e-09	0.983598	0.508	0.254	0.000105702
																	si:ch73-248e21.5	5.47066e-25	2.61972	0.732	0.139	1.42418e-20											selenot2	5.98535e-07	0.981887	0.278	0.114	0.0155817
																	galk1	7.07124e-19	2.61666	0.561	0.106	1.84086e-14											junbb	1.38924e-08	0.979935	0.516	0.26	0.00036166
																	stx11a	4.31326e-27	2.61665	0.732	0.127	1.12287e-22											ptprea	4.96684e-10	0.978966	0.468	0.206	1.29302e-05
																	rab44	2.66148e-26	2.61606	0.756	0.139	6.92864e-22											sh3bgrl	6.25397e-18	0.97819	0.841	0.436	1.6281e-13
																	limd2	7.39932e-13	2.61513	0.463	0.105	1.92626e-08											eno1a	2.18468e-12	0.978165	0.619	0.303	5.68738e-08
																	cebpb	3.82603e-27	2.6115	0.878	0.201	9.9603e-23											atl3	2.35805e-08	0.977495	0.349	0.149	0.000613872
																	fermt3a	1.6407e-26	2.61082	0.829	0.181	4.27124e-22											rbm14b	8.84888e-09	0.976239	0.389	0.164	0.000230363
																	rasgrp4	2.30957e-15	2.61045	0.463	0.088	6.01249e-11											sh3kbp1	1.30608e-12	0.975687	0.571	0.256	3.40011e-08
																	rnf144b	3.25712e-07	2.60917	0.244	0.053	0.00847927											shc1	6.76947e-09	0.974276	0.325	0.125	0.00017623
																	zgc:64051	5.66335e-12	2.60357	0.341	0.061	1.47434e-07											vbp1	1.39287e-09	0.973877	0.476	0.222	3.62606e-05
																	rbm47	7.35885e-23	2.60124	0.683	0.132	1.91573e-18											scinlb	7.49903e-16	0.973788	0.698	0.318	1.95222e-11
																	slc2a6	3.66158e-18	2.59597	0.561	0.109	9.53218e-14											tmod2	2.67443e-07	0.973065	0.333	0.148	0.00696236
																	nccrp1	1.10053e-19	2.59519	0.829	0.243	2.86501e-15											efhd2	2.04044e-07	0.972873	0.437	0.229	0.00531187
																	gpr174	3.92071e-09	2.5925	0.293	0.059	0.000102068											tox2	7.67859e-08	0.972707	0.405	0.198	0.00199897
																	ifitm1	1.61767e-23	2.59069	0.561	0.082	4.21129e-19											akap13	7.42551e-14	0.970889	0.722	0.378	1.93308e-09
																	dnajc3a	2.50061e-13	2.59012	0.537	0.137	6.50985e-09											wasa	3.85141e-15	0.97073	0.762	0.363	1.00264e-10
																	mfsd10	6.24693e-18	2.58934	0.463	0.073	1.62626e-13											ldha	2.51983e-14	0.969594	0.619	0.274	6.55986e-10
																	plxnc1	2.8044e-30	2.58915	0.854	0.159	7.3007e-26											mrps17	1.6069e-06	0.969526	0.198	0.07	0.0418326
																	cd83	1.06676e-07	2.58668	0.512	0.2	0.0027771											taok1a	1.38631e-06	0.969394	0.286	0.126	0.0360899
																	BX511111.1	1.54071e-17	2.58295	0.634	0.151	4.01093e-13											thrap3b	9.00362e-14	0.968347	0.73	0.384	2.34391e-09
																	mpi	3.33338e-07	2.58215	0.22	0.043	0.0086778											ubtf	1.57744e-08	0.966759	0.667	0.435	0.000410654
																	egr1	9.33359e-21	2.58086	0.732	0.172	2.42981e-16											pak2b	3.29687e-11	0.966473	0.46	0.192	8.58273e-07
																	zgc:171534	2.40282e-10	2.58064	0.341	0.071	6.25527e-06											cdc5l	8.98426e-08	0.96621	0.373	0.173	0.00233887
																	alox5ap	5.7311e-26	2.5759	0.732	0.13	1.49198e-21											si:ch211-132g1.4	7.93419e-12	0.966132	0.317	0.103	2.06551e-07
																	si:ch211-147m6.1	1.20941e-17	2.57527	0.537	0.105	3.14846e-13											dusp1	4.90799e-20	0.964234	0.929	0.487	1.2777e-15
																	si:ch211-284o19.8	9.87217e-25	2.57371	0.659	0.111	2.57002e-20											LECT2	3.06812e-07	0.963242	0.341	0.154	0.00798723
																	CU972454.4	4.14866e-07	2.57346	0.195	0.035	0.0108002											elf1	1.31405e-16	0.963191	0.77	0.361	3.42088e-12
																	mfap4	1.65389e-15	2.57191	0.61	0.162	4.30558e-11											pfn1	3.03434e-19	0.963126	1	0.769	7.89929e-15
																	itgam	1.76388e-18	2.5719	0.463	0.07	4.5919e-14											znf654	2.17873e-07	0.9628	0.341	0.15	0.00567189
																	myh11a	1.20897e-28	2.56925	0.805	0.148	3.14731e-24											notch2	8.54096e-16	0.96224	0.762	0.354	2.22347e-11
																	si:ch1073-110a20.1	3.05187e-25	2.56804	0.732	0.138	7.94493e-21											xpc	4.91502e-09	0.959855	0.429	0.198	0.000127953
																	si:ch211-276a23.5	2.26548e-13	2.56631	0.366	0.062	5.89772e-09											actb1	6.30937e-16	0.958173	0.976	0.771	1.64252e-11
																	CABZ01073834.1	3.96744e-31	2.56558	0.854	0.155	1.03284e-26											sf3b3	1.26737e-06	0.956239	0.357	0.17	0.0329935
																	arhgap15	1.73688e-13	2.56412	0.463	0.102	4.52163e-09											fermt3a	6.44988e-19	0.955178	0.865	0.414	1.6791e-14
																	ccl38.1	2.44542e-13	2.56353	0.463	0.102	6.36617e-09											lrrc47	3.41447e-09	0.954751	0.46	0.214	8.88889e-05
																	hephl1a	2.87373e-12	2.56183	0.463	0.108	7.48118e-08											arhgef1b	2.03926e-12	0.953694	0.675	0.357	5.3088e-08
																	dnajc5ab	2.54885e-20	2.56094	0.732	0.181	6.63543e-16											ftsj3	3.6966e-07	0.953652	0.286	0.12	0.00962336
																	tfec	3.58353e-15	2.55805	0.61	0.17	9.32901e-11											selenot1b	2.21289e-09	0.953344	0.492	0.231	5.76081e-05
																	fcer1g	1.83192e-24	2.5577	0.732	0.141	4.76903e-20											midn	2.63608e-14	0.952997	0.778	0.438	6.8625e-10
																	chst12a	2.598e-07	2.55649	0.22	0.042	0.00676338											spg21	6.5348e-09	0.952554	0.349	0.14	0.000170121
																	sgpl1	6.84637e-11	2.55568	0.366	0.075	1.78232e-06											gnai2a	2.97597e-16	0.951616	0.802	0.388	7.74735e-12
																	fbxo45	1.36526e-15	2.55544	0.634	0.176	3.55417e-11											mob3a	1.59754e-11	0.95004	0.54	0.245	4.15886e-07
																	fmnl1a	1.11828e-29	2.55385	0.829	0.155	2.91121e-25											triobpa	2.37092e-10	0.949581	0.437	0.189	6.17221e-06
																	zgc:154125	1.18016e-06	2.55372	0.171	0.03	0.0307231											ssrp1a	4.14869e-08	0.949104	0.373	0.167	0.00108003
																	dnase2	4.95956e-10	2.55345	0.366	0.084	1.29112e-05											plek	1.38495e-08	0.948284	0.46	0.223	0.000360543
																	evla	9.24895e-14	2.54944	0.488	0.11	2.40778e-09											slirp	1.5594e-07	0.947862	0.444	0.235	0.0040596
																	si:dkeyp-68b7.12	6.798e-27	2.54714	0.756	0.137	1.76972e-22											cfl1	2.77127e-19	0.947658	1	0.765	7.21445e-15
																	itpka	2.51649e-12	2.54682	0.39	0.077	6.55118e-08											vsir	4.5954e-15	0.947368	0.738	0.342	1.19632e-10
																	fhl1b	9.51223e-13	2.54664	0.488	0.12	2.47632e-08											tagln2	1.94374e-10	0.945242	0.556	0.266	5.06013e-06
																	prkcda	5.27506e-07	2.54645	0.195	0.036	0.0137326											abracl	9.84815e-16	0.943081	0.81	0.414	2.56377e-11
																	dusp2	4.46277e-18	2.54523	0.439	0.066	1.16179e-13											mak16	1.10462e-06	0.941909	0.413	0.221	0.0287565
																	tlr5b	5.47239e-13	2.54479	0.415	0.083	1.42463e-08											ifngr2	1.59835e-07	0.940968	0.294	0.119	0.00416099
																	HACD4	2.87623e-18	2.54433	0.561	0.111	7.48768e-14											fkbp1aa	3.42302e-17	0.94054	0.913	0.548	8.91115e-13
																	si:zfos-2330d3.7-1	4.25358e-24	2.54405	0.805	0.183	1.10734e-19											bhlhe40	1.52035e-08	0.939809	0.579	0.327	0.000395794
																	arhgef1a	1.56912e-15	2.54404	0.537	0.119	4.0849e-11											itsn2b	4.75233e-08	0.939477	0.46	0.233	0.00123717
																	socs3a	6.43378e-09	2.5426	0.366	0.093	0.000167491											rac2	3.51646e-20	0.938877	0.96	0.508	9.1544e-16
																	klf7b	2.57166e-13	2.54225	0.488	0.115	6.6948e-09											mrpl14	1.56651e-07	0.93821	0.31	0.127	0.0040781
																	FO203432.1	3.49614e-28	2.54087	0.805	0.154	9.10149e-24											si:ch73-1a9.3	1.30458e-14	0.938103	0.952	0.652	3.39621e-10
																	lpp	7.66348e-13	2.53615	0.512	0.133	1.99503e-08											rhogd	2.11134e-08	0.937991	0.405	0.18	0.000549645
																	arpc1b	1.82827e-27	2.5342	0.878	0.199	4.75952e-23											ets2	5.06874e-08	0.937513	0.579	0.324	0.00131955
																	ssuh2.2	7.20368e-09	2.5339	0.268	0.051	0.000187533											banf1	4.05917e-15	0.934745	0.738	0.358	1.05672e-10
																	plxnb1a	4.05468e-11	2.53311	0.415	0.099	1.05556e-06											znf217	9.72061e-07	0.93191	0.325	0.149	0.0253057
																	si:ch73-343l4.8	1.62641e-09	2.53237	0.293	0.057	4.23403e-05											cdc42l	1.59738e-19	0.930033	0.968	0.553	4.15846e-15
																	mafba	5.96179e-23	2.53019	0.78	0.181	1.55203e-18											psme1	1.00231e-07	0.928258	0.452	0.236	0.00260932
																	si:dkey-172m14.1	4.60654e-10	2.52992	0.317	0.063	1.19922e-05											mrps15	1.38912e-12	0.925374	0.714	0.385	3.6163e-08
																	papss2b	4.91115e-18	2.52836	0.61	0.135	1.27852e-13											eif4e1c	2.42529e-07	0.924767	0.508	0.287	0.00631375
																	blnk	5.98106e-19	2.52832	0.561	0.103	1.55705e-14											sla2	5.15177e-13	0.923449	0.484	0.192	1.34116e-08
																	lpar5a	1.11215e-19	2.52696	0.61	0.119	2.89526e-15											kdm6ba	1.03737e-12	0.922638	0.651	0.319	2.70059e-08
																	rab32a	3.38065e-29	2.52659	0.854	0.164	8.80085e-25											nop58	4.51734e-12	0.921851	0.714	0.39	1.176e-07
																	bcl6ab	3.21064e-08	2.52468	0.293	0.065	0.000835825											cdk6	3.20049e-08	0.919547	0.389	0.173	0.000833184
																	card9	2.35118e-28	2.52133	0.829	0.157	6.12082e-24											wasb	9.25718e-21	0.919538	0.976	0.516	2.40992e-16
																	CU499330.1	1.00904e-07	2.51906	0.244	0.049	0.00262683											anxa11b	1.84229e-10	0.91885	0.651	0.329	4.79605e-06
																	ttc39c	3.11012e-20	2.51895	0.634	0.124	8.09658e-16											myo1f	2.52586e-07	0.917399	0.437	0.219	0.00657558
																	prkcdb	5.42241e-20	2.51834	0.659	0.135	1.41162e-15											tmem131l	7.11389e-13	0.91721	0.69	0.348	1.85196e-08
																	ENSDARG00000101034	7.16017e-11	2.51695	0.39	0.088	1.86401e-06											atp5mc3a	8.62148e-15	0.916167	0.833	0.463	2.24443e-10
																	rhogb	1.34714e-28	2.51693	0.854	0.166	3.50702e-24											rab8b	1.02314e-15	0.916078	0.778	0.386	2.66355e-11
																	skap2	4.30699e-24	2.51583	0.683	0.122	1.12124e-19											ctcf	6.00906e-07	0.915146	0.484	0.276	0.0156434
																	snx13	1.14898e-08	2.51478	0.341	0.084	0.000299113											zgc:64051	3.25206e-17	0.914451	0.849	0.425	8.46609e-13
																	rel	3.97485e-23	2.51349	0.683	0.126	1.03477e-18											sox12	1.96946e-08	0.914435	0.302	0.117	0.000512709
																	mapkapk3	4.22091e-10	2.51348	0.317	0.062	1.09883e-05											rhogb	1.55063e-09	0.91408	0.54	0.259	4.03676e-05
																	pgm3	3.74104e-11	2.51306	0.439	0.11	9.73905e-07											hnrnph1l	1.26971e-09	0.913786	0.579	0.31	3.30542e-05
																	adcy7	1.28151e-08	2.5117	0.317	0.073	0.000333615											ptmab	3.66005e-16	0.913568	0.976	0.726	9.52821e-12
																	slc66a1	1.82512e-11	2.51057	0.463	0.119	4.75133e-07											ube3a	8.67715e-07	0.912582	0.341	0.161	0.0225892
																	trim3a	3.07176e-11	2.5088	0.366	0.075	7.9967e-07											ppp1r18	5.0944e-08	0.912245	0.508	0.268	0.00132622
																	sh3bgrl	3.74727e-20	2.50754	0.829	0.261	9.75527e-16											pkn1a	5.77837e-07	0.912151	0.365	0.177	0.0150428
																	hsd3b7	2.92687e-12	2.50665	0.293	0.044	7.61952e-08											gadd45bb	1.17244e-07	0.911173	0.31	0.128	0.0030522
																	myo9ab	2.20741e-13	2.50597	0.561	0.151	5.74656e-09											znf609a	2.35272e-07	0.909899	0.31	0.131	0.00612484
																	notch2	2.28565e-25	2.50503	0.756	0.148	5.95023e-21											COA4	8.29758e-07	0.909499	0.294	0.126	0.0216011
																	si:dkey-119f1.1	9.72031e-07	2.50283	0.341	0.108	0.0253049											FOXK2	1.11261e-10	0.90573	0.516	0.234	2.89646e-06
																	ppargc1b	4.54179e-17	2.50159	0.732	0.212	1.18236e-12											pum3	2.4308e-09	0.9057	0.484	0.226	6.3281e-05
																	pik3r5	8.59952e-24	2.50129	0.659	0.111	2.23871e-19											dynll2b	1.35195e-07	0.904276	0.31	0.126	0.00351953
																	dub	1.59523e-26	2.50014	0.854	0.181	4.15287e-22											serpinb1l1	1.46548e-07	0.90349	0.421	0.201	0.00381508
																	rab3il1	3.00629e-15	2.49936	0.537	0.119	7.82628e-11											lpar5a	8.15346e-11	0.902541	0.46	0.193	2.12259e-06
																	stat1a	3.67785e-17	2.49844	0.561	0.111	9.57456e-13											ddx19	1.17543e-09	0.902091	0.381	0.152	3.06e-05
																	nck1a	6.64402e-24	2.49571	0.707	0.134	1.72964e-19											gnai2b	4.99063e-11	0.901682	0.5	0.214	1.29921e-06
																	socs7	5.41122e-17	2.49568	0.512	0.094	1.4087e-12											nop56	1.2048e-13	0.900305	0.841	0.478	3.13644e-09
																	pisd	3.85513e-14	2.49516	0.537	0.134	1.00361e-09											smarce1	2.25816e-08	0.899587	0.508	0.266	0.000587867
																	si:dkey-104n9.1	5.81846e-12	2.4946	0.366	0.07	1.51472e-07											mrtfab	2.04688e-10	0.896272	0.532	0.237	5.32863e-06
																	paox1	4.0633e-17	2.49284	0.512	0.096	1.0578e-12											igf2bp1	5.09017e-15	0.895028	0.849	0.498	1.32512e-10
																	prkacab	4.73371e-23	2.49261	0.707	0.139	1.23233e-18											kmt2a	7.62326e-08	0.894901	0.54	0.293	0.00198456
																	mlec	1.50366e-20	2.49259	0.78	0.212	3.91448e-16											cnn2	6.60745e-12	0.894313	0.579	0.267	1.72012e-07
																	ctsc	5.54215e-12	2.49201	0.659	0.255	1.44279e-07											itgb2	9.06434e-08	0.893862	0.571	0.332	0.00235972
																	enpp1	1.96225e-09	2.49119	0.415	0.114	5.10832e-05											wnk1b	1.46301e-07	0.893455	0.484	0.264	0.00380865
																	mctp2b	1.00995e-07	2.49115	0.268	0.058	0.0026292											tfap4	1.93032e-07	0.893221	0.413	0.201	0.00502519
																	cers2b	9.46574e-18	2.48831	0.805	0.28	2.46422e-13											sart3	6.17044e-07	0.886731	0.317	0.143	0.0160635
																	TOM1L2	2.73955e-11	2.48771	0.439	0.105	7.13188e-07											ranbp1	4.63107e-11	0.885597	0.738	0.427	1.20561e-06
																	csf3r	4.26766e-24	2.48687	0.683	0.123	1.111e-19											usp36	2.48658e-11	0.883799	0.659	0.331	6.47333e-07
																	pdcd6	8.36747e-23	2.48614	0.78	0.177	2.1783e-18											si:dkey-172h23.2	1.42486e-09	0.883083	0.571	0.292	3.70935e-05
																	cyfip1	7.8902e-26	2.48599	0.902	0.227	2.05405e-21											CU928117.1	6.95768e-08	0.882582	0.349	0.15	0.00181129
																	sec24d	7.07714e-08	2.48584	0.268	0.058	0.00184239											lypla2	1.01195e-09	0.88226	0.5	0.236	2.6344e-05
																	abhd12	9.76004e-16	2.48358	0.732	0.24	2.54083e-11											sumo3b	2.23354e-07	0.882022	0.405	0.193	0.00581457
																	cert1b	1.63489e-06	2.48337	0.244	0.058	0.042561											hp1bp3	7.24047e-12	0.881949	0.643	0.32	1.88491e-07
																	ptpn6	5.42119e-27	2.48095	0.854	0.182	1.4113e-22											ier5	2.67889e-08	0.880552	0.563	0.302	0.000697395
																	BX936337.1	1.31232e-18	2.48073	0.78	0.25	3.41636e-14											BX248082.2	6.14917e-17	0.88047	0.754	0.363	1.60081e-12
																	wasa	2.50151e-28	2.47861	0.854	0.169	6.51218e-24											litaf	2.45857e-13	0.878523	0.722	0.352	6.4004e-09
																	trim25	1.26399e-15	2.47838	0.488	0.093	3.29054e-11											2012-09-01	1.27046e-10	0.878073	0.556	0.261	3.3074e-06
																	hip1	3.50072e-11	2.47301	0.463	0.123	9.11341e-07											zgc:162730	5.42162e-17	0.877648	0.905	0.494	1.41141e-12
																	ehd1a	6.27066e-19	2.47269	0.732	0.192	1.63244e-14											zgc:194312	1.59028e-08	0.876499	0.325	0.129	0.000413998
																	wipf1b	7.31278e-21	2.47194	0.707	0.151	1.90374e-16											arrdc3b	3.73821e-08	0.875075	0.508	0.267	0.000973169
																	slc36a1	6.65209e-08	2.47117	0.415	0.134	0.00173174											actl6a	1.46958e-08	0.874956	0.397	0.173	0.000382575
																	abcc13	1.53296e-09	2.47112	0.22	0.032	3.99077e-05											spint1a	9.17521e-12	0.873568	0.46	0.192	2.38858e-07
																	dock11	3.93051e-16	2.47035	0.537	0.111	1.02323e-11											tiparp	5.16825e-12	0.873183	0.571	0.26	1.34545e-07
																	GNAZ	2.64928e-17	2.47021	0.512	0.093	6.89687e-13											sept7a	8.55095e-09	0.873012	0.548	0.295	0.000222607
																	fam49bb	1.91336e-21	2.46989	0.902	0.306	4.98106e-17											fam107b	2.7262e-07	0.872837	0.437	0.217	0.00709711
																	mrc1b	3.28196e-10	2.46959	0.39	0.092	8.54393e-06											ttc3	2.16244e-07	0.87282	0.373	0.172	0.00562949
																	zgc:92161	1.44417e-09	2.46936	0.341	0.076	3.75961e-05											rbm28	3.60886e-09	0.872095	0.611	0.318	9.39495e-05
																	dicp3.1	2.04558e-16	2.46871	0.512	0.096	5.32525e-12											ppp5c	1.86725e-06	0.872093	0.317	0.143	0.04861
																	tnfrsf1a	2.61818e-23	2.46679	0.805	0.185	6.8159e-19											ddx47	3.20206e-08	0.871592	0.421	0.197	0.000833594
																	ikbke	1.05734e-09	2.46637	0.366	0.084	2.75258e-05											eif5a2	7.50909e-14	0.869855	0.881	0.579	1.95484e-09
																	mitfa	6.97176e-11	2.46485	0.415	0.099	1.81496e-06											nfkbie	1.7066e-10	0.869759	0.484	0.215	4.44278e-06
																	abcb9	1.94709e-07	2.46429	0.22	0.042	0.00506886											hint1	1.02373e-09	0.868955	0.611	0.334	2.66508e-05
																	hcls1	2.41148e-22	2.46227	0.805	0.194	6.27781e-18											rasal2	2.58103e-10	0.867898	0.484	0.22	6.71918e-06
																	arpc4l	5.21241e-17	2.46144	0.878	0.428	1.35695e-12											plekho2	1.12536e-06	0.866856	0.54	0.301	0.0292965
																	wasf2	3.6652e-20	2.45986	0.829	0.268	9.54161e-16											arpc4l	4.78391e-15	0.866065	0.833	0.455	1.2454e-10
																	gpr84	2.84545e-13	2.45961	0.39	0.07	7.40755e-09											vat1	1.34895e-10	0.864646	0.548	0.256	3.51173e-06
																	wipf1a	1.76795e-13	2.45955	0.439	0.087	4.60251e-09											ostf1	7.52248e-09	0.864515	0.579	0.312	0.000195833
																	csf1rb	1.45264e-30	2.45741	0.805	0.13	3.78167e-26											cxcr3.1-1	1.68628e-06	0.863318	0.159	0.05	0.043899
																	adrb2a	3.33283e-16	2.45689	0.439	0.073	8.67636e-12											naa50	1.41737e-06	0.863186	0.325	0.149	0.0368985
																	entpd1	5.01193e-30	2.4563	0.829	0.143	1.30476e-25											tln1	1.80301e-13	0.863065	0.897	0.601	4.69378e-09
																	tbc1d1	1.26956e-08	2.45504	0.39	0.113	0.000330505											bcl2l10	1.3002e-08	0.86236	0.508	0.271	0.00033848
																	rps6ka3a	1.37849e-12	2.45473	0.537	0.15	3.58863e-08											acin1a	1.85988e-15	0.86224	0.881	0.528	4.84183e-11
																	fam49ba	5.36731e-27	2.45427	0.829	0.167	1.39727e-22											ndfip2	2.85059e-08	0.856323	0.444	0.215	0.000742094
																	itgae.2	4.5239e-23	2.4535	0.732	0.147	1.17771e-18											zranb2	4.53066e-07	0.855642	0.46	0.247	0.0117947
																	si:ch1073-429i10.1	2.41254e-16	2.45304	0.488	0.09	6.28055e-12											capza1a	2.38641e-13	0.854113	0.881	0.53	6.21255e-09
																	gmip	7.02781e-16	2.45245	0.561	0.124	1.82955e-11											fam120c	7.55666e-10	0.853907	0.627	0.337	1.96723e-05
																	CABZ01078737.1	2.4944e-20	2.45108	0.634	0.123	6.49367e-16											cdkn2aipnl	1.22741e-08	0.853828	0.405	0.177	0.000319532
																	fgd4a	5.82728e-07	2.45023	0.244	0.054	0.0151702											parvg	6.09369e-08	0.853804	0.54	0.274	0.00158637
																	nucb2b	4.05509e-16	2.44999	0.61	0.148	1.05566e-11											2002-09-01	7.4662e-10	0.852904	0.627	0.329	1.94368e-05
																	coro1a	9.41577e-27	2.44781	0.854	0.18	2.45121e-22											acsl3b	1.60742e-06	0.85192	0.31	0.138	0.0418458
																	crybg1a	1.71851e-11	2.44773	0.415	0.092	4.4738e-07											wipf1b	2.12166e-08	0.851222	0.524	0.271	0.000552331
																	dock4b	1.07841e-12	2.44733	0.439	0.093	2.80743e-08											btg2	5.39854e-09	0.850733	0.738	0.488	0.00014054
																	bmp2k	2.20256e-15	2.44718	0.61	0.158	5.73393e-11											sf3b5	3.11701e-07	0.850392	0.421	0.205	0.00811452
																	ighv1-4	3.15244e-11	2.44705	0.244	0.033	8.20674e-07											fmnl1a	1.47133e-15	0.850274	0.714	0.32	3.83031e-11
																	acsl4b	2.72406e-20	2.44685	0.854	0.287	7.09155e-16											tmco1	1.68106e-06	0.849479	0.325	0.152	0.0437632
																	slc9a8	4.76251e-08	2.44488	0.268	0.056	0.00123982											nol12	4.09827e-07	0.849274	0.278	0.113	0.010669
																	triqk	3.05009e-20	2.44487	0.707	0.157	7.9403e-16											sub1a	4.30226e-12	0.84922	0.746	0.408	1.12001e-07
																	tln1	1.80196e-20	2.44484	0.951	0.403	4.69103e-16											si:dkey-222f8.3	1.48928e-08	0.848634	0.524	0.273	0.000387705
																	plekho1b	4.30101e-16	2.44466	0.634	0.165	1.11968e-11											actr2a	2.50845e-13	0.845134	0.778	0.416	6.53026e-09
																	ch25hl2	3.39985e-11	2.44339	0.244	0.033	8.85083e-07											rab35b	2.77487e-07	0.844632	0.516	0.281	0.00722382
																	ponzr1	8.46547e-31	2.44338	0.854	0.15	2.20381e-26											hnrnpul1l	1.16285e-07	0.84286	0.389	0.182	0.00302724
																	slc7a7	1.03651e-15	2.44292	0.61	0.154	2.69835e-11											prpf19	7.90448e-07	0.841299	0.373	0.179	0.0205777
																	CU499336.2	1.76339e-17	2.4425	0.561	0.111	4.59063e-13											selenow2a	1.71838e-11	0.840522	0.651	0.321	4.47346e-07
																	pstpip1a	1.8686e-08	2.44231	0.293	0.063	0.000486452											utp3	6.79175e-08	0.840289	0.452	0.219	0.0017681
																	mbpb	1.52781e-19	2.44094	0.634	0.132	3.97735e-15											CABZ01109481.1	4.11566e-09	0.839528	0.444	0.197	0.000107143
																	galca	5.13175e-07	2.44091	0.293	0.076	0.0133595											sec11a	4.52788e-10	0.839318	0.683	0.385	1.17874e-05
																	dusp5	4.31056e-16	2.4407	0.61	0.147	1.12217e-11											nucks1a	2.20787e-09	0.838097	0.603	0.327	5.74775e-05
																	ptprb	6.66375e-10	2.44062	0.341	0.072	1.73477e-05											btf3l4	1.27773e-08	0.837939	0.508	0.26	0.000332631
																	caspa	4.32979e-25	2.44043	0.732	0.13	1.12717e-20											srsf3b	6.19789e-12	0.83412	0.69	0.34	1.6135e-07
																	acp5a	2.24672e-11	2.43934	0.439	0.104	5.84888e-07											map3k14a	1.0504e-08	0.833633	0.405	0.177	0.000273452
																	ticam1	9.5063e-12	2.43884	0.39	0.08	2.47478e-07											magoh	4.66258e-08	0.833041	0.532	0.275	0.00121381
																	batf3	8.93383e-14	2.43752	0.512	0.119	2.32574e-09											gars1	3.63599e-07	0.829269	0.508	0.284	0.00946556
																	ripk2	5.11607e-11	2.43671	0.366	0.076	1.33187e-06											mef2d	1.03345e-06	0.828389	0.492	0.278	0.0269037
																	grna	8.67371e-30	2.43563	0.78	0.128	2.25803e-25											sh3bgrl3	4.61275e-12	0.827918	0.73	0.379	1.20084e-07
																	serpinb14	3.88025e-16	2.43451	0.659	0.185	1.01015e-11											nr4a1	1.21397e-06	0.82666	0.452	0.237	0.0316033
																	lsp1b	2.33196e-21	2.4345	0.878	0.286	6.07079e-17											bccip	2.41282e-10	0.826427	0.675	0.36	6.28129e-06
																	itgb7	1.89847e-07	2.43278	0.293	0.073	0.0049423											pdcd11	3.6722e-08	0.826113	0.437	0.2	0.000955983
																	fli1b	4.98572e-28	2.43152	0.829	0.158	1.29793e-23											apex1	3.3508e-08	0.82483	0.389	0.175	0.000872313
																	si:dkey-7j14.6	1.12527e-19	2.42827	0.756	0.197	2.92942e-15											cbx1a	2.03386e-07	0.824805	0.5	0.274	0.00529475
																	CR855337.1	3.72691e-27	2.42694	0.805	0.151	9.70226e-23											mgat1b	3.05664e-07	0.824307	0.238	0.089	0.00795735
																	unc93b1	2.14152e-18	2.42658	0.512	0.085	5.57502e-14											arf6b	4.80749e-09	0.823959	0.611	0.356	0.000125153
																	samsn1b	1.00315e-10	2.42643	0.341	0.067	2.6115e-06											pak2a	1.63462e-08	0.822978	0.643	0.373	0.000425539
																	si:dkey-185m8.2	4.92964e-30	2.42606	0.878	0.165	1.28333e-25											snrpf	1.65062e-09	0.822684	0.667	0.387	4.29705e-05
																	si:dkey-19b23.14	3.20234e-14	2.42605	0.415	0.074	8.33666e-10											tmsb4x	4.71741e-17	0.822584	1	0.793	1.22808e-12
																	itgb2	7.66659e-30	2.42469	0.854	0.155	1.99584e-25											plxnc1	9.479e-09	0.822547	0.556	0.292	0.000246767
																	fcer1gl	3.39063e-28	2.42468	0.878	0.178	8.82683e-24											dkc1	5.34509e-09	0.819568	0.571	0.295	0.000139149
																	pkma	6.08658e-19	2.42363	0.78	0.236	1.58452e-14											pes	1.69834e-07	0.817022	0.492	0.26	0.00442129
																	elovl1b	2.97619e-22	2.42362	0.78	0.173	7.74793e-18											hadh	1.44332e-07	0.815529	0.476	0.247	0.00375738
																	rgs14a	1.13463e-09	2.42348	0.366	0.084	2.95377e-05											si:dkey-27i16.2	6.45703e-14	0.815517	0.659	0.29	1.68096e-09
																	ncf4	1.15094e-25	2.42326	0.683	0.11	2.99624e-21											gnl3	5.62125e-07	0.813989	0.524	0.296	0.0146338
																	si:ch211-196f19.1	1.08269e-07	2.42284	0.22	0.04	0.00281858											usp10	2.36075e-08	0.812914	0.595	0.332	0.000614574
																	il13ra1	1.16108e-09	2.42248	0.293	0.056	3.02265e-05											arpc2	1.09963e-16	0.811244	0.976	0.57	2.86268e-12
																	ch25h	8.57817e-07	2.42221	0.171	0.029	0.0223315											hsd17b10	1.5173e-06	0.810248	0.262	0.105	0.0394999
																	lcp1	1.62732e-27	2.42181	0.854	0.17	4.2364e-23											CU929418.1	6.63933e-07	0.810241	0.468	0.247	0.0172842
																	sel1l	9.92639e-17	2.42112	0.634	0.158	2.58414e-12											CR318588.4	1.19932e-11	0.807054	1	0.89	3.1222e-07
																	BX649411.1	3.81733e-15	2.41884	0.61	0.158	9.93764e-11											nfkbiab	4.94294e-09	0.805566	0.778	0.496	0.00012868
																	CR759918.1	8.85013e-07	2.41835	0.268	0.066	0.0230395											sept7b	2.99579e-10	0.804097	0.611	0.307	7.79893e-06
																	celf2	5.57346e-21	2.41645	0.854	0.275	1.45094e-16											GCA	2.32587e-11	0.799807	0.817	0.474	6.05494e-07
																	ppp1r12c	7.55718e-11	2.41607	0.415	0.1	1.96736e-06											xbp1	3.00251e-11	0.798871	0.865	0.607	7.81642e-07
																	spi1a	2.49341e-25	2.4156	0.78	0.153	6.49109e-21											snu13b	6.68982e-10	0.798753	0.611	0.309	1.74156e-05
																	sowahd	4.51765e-23	2.41559	0.732	0.146	1.17608e-18											hmgn7	3.34734e-11	0.796376	0.833	0.537	8.71414e-07
																	tapbp.1	1.78808e-06	2.41527	0.22	0.048	0.0465491											actb2	4.38269e-15	0.794734	1	0.925	1.14095e-10
																	porb	2.1389e-07	2.41481	0.341	0.096	0.0055682											lsm4	1.76429e-07	0.793045	0.516	0.278	0.00459298
																	si:ch73-160i9.2	8.38368e-09	2.41471	0.244	0.042	0.000218252											dgkza	2.21401e-08	0.792944	0.373	0.164	0.000576373
																	coro7	2.19645e-07	2.4142	0.22	0.041	0.00571801											grap2a	2.93884e-08	0.792705	0.524	0.269	0.000765069
																	rab20	5.58978e-12	2.41231	0.415	0.088	1.45519e-07											stim1a	1.82104e-11	0.790408	0.635	0.297	4.74072e-07
																	cebpa	5.67023e-26	2.41	0.878	0.206	1.47613e-21											zc3h13	8.20511e-07	0.78823	0.516	0.298	0.0213604
																	ostf1	5.18597e-19	2.4093	0.829	0.288	1.35006e-14											cbx5	2.13735e-09	0.78819	0.651	0.381	5.56416e-05
																	cmklr1	1.71212e-20	2.40867	0.634	0.123	4.45717e-16											sri	1.73173e-07	0.788059	0.508	0.268	0.00450822
																	rassf2a	8.39309e-27	2.4077	0.902	0.207	2.18497e-22											kmt5aa	1.73543e-08	0.785183	0.587	0.323	0.000451784
																	si:ch211-212k18.7	2.34686e-25	2.40688	0.854	0.19	6.10958e-21											pik3cg	5.51736e-08	0.784905	0.452	0.215	0.00143633
																	mov10b.1	3.176e-09	2.40683	0.268	0.049	8.26807e-05											ptbp1a	2.71641e-08	0.783981	0.571	0.313	0.000707163
																	clic1	5.43953e-26	2.40662	0.805	0.162	1.41607e-21											pgk1	1.03998e-07	0.782486	0.532	0.283	0.00270738
																	tcirg1b	1.78664e-15	2.4062	0.732	0.242	4.65117e-11											kmt2ca	9.34695e-08	0.782261	0.627	0.374	0.00243329
																	smad1	1.48496e-10	2.40499	0.488	0.137	3.86579e-06											srrm1	4.55382e-08	0.781981	0.69	0.449	0.0011855
																	mpeg1.1	2.28875e-17	2.40478	0.585	0.124	5.9583e-13											cirbpa	1.92968e-13	0.781859	0.944	0.663	5.02354e-09
																	cxcr3.2	1.44742e-25	2.40468	0.78	0.151	3.76806e-21											snrpb	2.69839e-08	0.781803	0.659	0.4	0.000702472
																	atp1a3a	1.72464e-11	2.404	0.439	0.104	4.48977e-07											uba1	1.38157e-08	0.781366	0.627	0.361	0.000359665
																	ddit3	6.56915e-11	2.40376	0.415	0.097	1.71015e-06											skap2	6.70005e-08	0.780938	0.563	0.315	0.00174422
																	spry4	2.11596e-07	2.40337	0.366	0.109	0.00550847											shmt1	2.25629e-07	0.780346	0.405	0.19	0.00587379
																	agpat4	1.73055e-13	2.40328	0.537	0.138	4.50514e-09											bzw1b	3.93394e-12	0.779269	0.714	0.39	1.02412e-07
																	lyz	5.10724e-08	2.40201	0.39	0.119	0.00132957											sema4ab	1.88581e-10	0.779185	0.452	0.194	4.90933e-06
																	ablim1a	3.071e-13	2.40184	0.439	0.09	7.99473e-09											asap1b	2.93544e-07	0.778816	0.389	0.18	0.00764184
																	zmp:0000001082	2.81438e-09	2.40079	0.341	0.078	7.32668e-05											dtnbp1a	2.40695e-08	0.778549	0.508	0.257	0.0006266
																	ccdc88b	3.68616e-27	2.40032	0.878	0.197	9.59618e-23											nudc	1.49528e-07	0.776449	0.571	0.33	0.00389266
																	ncf1	7.97188e-25	2.39862	0.756	0.148	2.07532e-20											cbfb	3.67553e-10	0.775482	0.587	0.28	9.56851e-06
																	tpte	9.57596e-09	2.39554	0.317	0.07	0.000249291											fosab	1.27685e-11	0.775439	0.889	0.512	3.32401e-07
																	cybb	2.22177e-29	2.39478	0.854	0.157	5.78393e-25											aldoaa	5.68404e-12	0.775311	0.849	0.512	1.47973e-07
																	pcgf5b	8.26256e-07	2.39474	0.293	0.079	0.0215099											fubp1	1.46871e-09	0.774525	0.714	0.422	3.82349e-05
																	cbfb	1.39372e-19	2.39466	0.805	0.253	3.62827e-15											wnk1a	1.47505e-07	0.772176	0.484	0.252	0.00384
																	spi1b	4.03518e-27	2.39335	0.902	0.2	1.05048e-22											rap1b	3.13022e-12	0.77183	0.778	0.431	8.1489e-08
																	vsir	2.02418e-25	2.39241	0.78	0.15	5.26956e-21											arpc3	1.99992e-12	0.771714	0.937	0.648	5.20638e-08
																	mthfd1l	2.66457e-12	2.392	0.39	0.075	6.93668e-08											atrx	5.40869e-09	0.771664	0.786	0.552	0.000140804
																	rdh12l	3.53982e-16	2.39164	0.512	0.1	9.21521e-12											cbx3a	1.79792e-11	0.771357	0.841	0.536	4.68053e-07
																	il12rb2l	5.35409e-09	2.39061	0.39	0.107	0.000139383											ptmaa	3.10974e-15	0.77092	0.976	0.67	8.09557e-11
																	p2ry12	1.78145e-12	2.38819	0.415	0.084	4.63765e-08											arpc4	6.21711e-12	0.770902	0.825	0.505	1.6185e-07
																	CABZ01020840.1	1.18667e-11	2.38664	0.39	0.078	3.08927e-07											arf1	2.52453e-08	0.770726	0.492	0.243	0.000657211
																	mapk11	2.45086e-27	2.38641	0.878	0.192	6.38032e-23											gapdhs	6.43298e-13	0.770573	0.944	0.606	1.6747e-08
																	etv5a	2.94491e-08	2.38518	0.366	0.1	0.000766649											si:ch211-136m16.8	7.90265e-09	0.768145	0.516	0.259	0.00020573
																	zgc:136870	5.24729e-09	2.38512	0.317	0.069	0.000136603											ptbp3	1.00849e-07	0.767093	0.437	0.206	0.00262539
																	pycard	3.92187e-22	2.3814	0.829	0.219	1.02098e-17											gpia	1.72439e-06	0.76563	0.556	0.327	0.044891
																	antxr2a	2.75628e-09	2.38077	0.317	0.067	7.17543e-05											hspd1	2.18753e-10	0.76408	0.643	0.324	5.69481e-06
																	si:dkey-118k5.3	5.1885e-09	2.38027	0.341	0.081	0.000135072											rrp1	3.90332e-07	0.761817	0.468	0.24	0.0101615
																	il10ra	8.1407e-13	2.37996	0.39	0.074	2.11927e-08											khdrbs1b	4.02371e-11	0.761316	0.754	0.428	1.04749e-06
																	mras	2.14338e-10	2.37962	0.341	0.068	5.57987e-06											fbl	8.96259e-11	0.761245	0.675	0.349	2.33323e-06
																	agpat9l	2.97744e-07	2.37819	0.244	0.051	0.00775116											zgc:110591	1.38245e-06	0.761116	0.389	0.195	0.0359893
																	trpv1	5.57111e-12	2.37799	0.439	0.101	1.45033e-07											myl12.1	1.05037e-13	0.761102	0.96	0.752	2.73442e-09
																	prkcaa	6.99475e-15	2.37737	0.585	0.15	1.82094e-10											mtpn	1.15881e-08	0.7605	0.69	0.42	0.000301673
																	C18H19orf12-1	1.3068e-06	2.37673	0.22	0.047	0.0340198											cry-dash	8.2688e-09	0.75937	0.571	0.293	0.000215262
																	pef1	3.20941e-09	2.37633	0.366	0.089	8.35506e-05											hif1ab	2.78152e-09	0.759253	0.698	0.397	7.24114e-05
																	twf1a	1.47262e-08	2.37537	0.293	0.061	0.000383368											cct3	1.30618e-11	0.758598	0.802	0.469	3.40037e-07
																	sash3	7.61419e-16	2.37437	0.488	0.091	1.9822e-11											snrpe	9.93907e-09	0.758414	0.548	0.281	0.000258744
																	adam19a	4.39774e-07	2.37409	0.268	0.063	0.0114486											hsp90ab1	1.33437e-18	0.758383	1	0.953	3.47376e-14
																	si:ch211-286b5.9	3.58564e-13	2.37395	0.39	0.072	9.33449e-09											celf2	4.92336e-10	0.757117	0.611	0.31	1.2817e-05
																	si:dkey-56i24.1	5.68696e-14	2.37371	0.415	0.075	1.48049e-09											nup50	6.20243e-07	0.756682	0.373	0.173	0.0161468
																	adgrg3	1.01742e-10	2.37134	0.39	0.086	2.64865e-06											lmnb2	8.77855e-08	0.755994	0.444	0.218	0.00228532
																	rgs2	2.97737e-17	2.37022	0.659	0.166	7.751e-13											spcs2	3.42847e-12	0.753771	0.786	0.437	8.92533e-08
																	tp53i11b	4.02084e-07	2.36891	0.22	0.043	0.0104674											ppp1caa	9.21329e-11	0.752818	0.738	0.405	2.39849e-06
																	tent5ab	8.83057e-23	2.36862	0.634	0.107	2.29886e-18											odc1	1.92861e-09	0.7522	0.69	0.393	5.02075e-05
																	tnfsf12	1.50621e-11	2.36757	0.39	0.082	3.92111e-07											brd1b	2.71596e-09	0.750949	0.54	0.251	7.07047e-05
																	si:dkey-172j4.3	1.5197e-15	2.36633	0.463	0.084	3.95623e-11											CU914776.1	5.36228e-11	0.750616	0.365	0.136	1.39596e-06
																	cyba	1.21692e-23	2.36556	0.732	0.142	3.16802e-19											si:dkey-7j14.6	4.68706e-07	0.750113	0.484	0.257	0.0122018
																	zgc:110591	3.44271e-18	2.36491	0.829	0.285	8.9624e-14											jak2b	6.99891e-07	0.747493	0.381	0.181	0.0182203
																	gsr	1.48675e-16	2.36474	0.878	0.423	3.87046e-12											map7d3	3.36693e-07	0.746821	0.373	0.172	0.00876513
																	scarf1	2.19417e-18	2.3638	0.537	0.094	5.71208e-14											lsm7	3.50211e-09	0.745777	0.579	0.298	9.11704e-05
																	lcp2a	8.43793e-17	2.36353	0.561	0.112	2.19665e-12											ube2na	7.55219e-09	0.744192	0.675	0.39	0.000196606
																	junba	2.34385e-20	2.36327	0.707	0.151	6.10174e-16											klf6a	1.85747e-09	0.743681	0.714	0.384	4.83556e-05
																	ahcyl1	2.77539e-13	2.36316	0.488	0.11	7.22518e-09											elovl1b	3.894e-09	0.743233	0.556	0.276	0.000101372
																	phactr2	3.4901e-07	2.36292	0.317	0.087	0.00908577											ndufab1b	8.66665e-08	0.742186	0.563	0.313	0.00225619
																	arrb2b	2.10302e-21	2.36163	0.878	0.283	5.47479e-17											ptges3b	2.22721e-07	0.740602	0.452	0.228	0.00579808
																	plekho2	2.85502e-25	2.35864	0.829	0.179	7.43247e-21											mych	9.16069e-07	0.740113	0.492	0.266	0.023848
																	zgc:194312	1.5854e-17	2.35788	0.537	0.099	4.12728e-13											ier3ip1	4.70422e-07	0.740037	0.405	0.195	0.0122465
																	arhgdig	3.98624e-19	2.35583	0.854	0.286	1.03774e-14											snrpa	1.28313e-06	0.739573	0.341	0.157	0.0334037
																	smox	1.12429e-06	2.35511	0.244	0.058	0.0292686											snrpd2	4.55002e-09	0.738022	0.643	0.348	0.000118451
																	tsc22d3	8.41873e-08	2.3551	0.268	0.057	0.00219165											eno3	2.25158e-13	0.737947	0.929	0.558	5.86154e-09
																	sptlc3	7.03186e-13	2.3539	0.463	0.102	1.8306e-08											pole3	1.27496e-06	0.737392	0.341	0.155	0.0331912
																	cdc34a	7.87276e-16	2.35024	0.537	0.111	2.04952e-11											MAF1	2.80882e-07	0.736495	0.381	0.172	0.0073122
																	rapgef1a	1.01699e-11	2.34965	0.415	0.092	2.64752e-07											dicer1	1.49277e-08	0.734296	0.595	0.317	0.000388612
																	lyn	1.52388e-28	2.34881	0.829	0.147	3.96712e-24											ap1s1	1.79874e-06	0.733329	0.476	0.257	0.0468267
																	cnn2	3.04539e-19	2.34879	0.854	0.312	7.92807e-15											jmjd1cb	1.61343e-06	0.732743	0.5	0.281	0.0420025
																	asah1a	1.85889e-10	2.34813	0.39	0.088	4.83924e-06											zgc:153867	1.99994e-11	0.73189	0.905	0.694	5.20646e-07
																	niban2b	8.44766e-15	2.34781	0.512	0.11	2.19918e-10											khdrbs1a	4.88615e-12	0.730356	0.921	0.666	1.27201e-07
																	swap70b	8.2176e-24	2.34583	0.829	0.193	2.13929e-19											tnfaip8l2a	6.89612e-09	0.729377	0.579	0.306	0.000179527
																	si:dkey-192g7.3	6.2931e-08	2.34386	0.244	0.048	0.00163828											calm1b	4.31354e-12	0.729317	0.683	0.33	1.12294e-07
																	gadd45bb	3.99423e-10	2.34186	0.341	0.071	1.03982e-05											sumo2b	2.92386e-11	0.727956	0.857	0.523	7.61167e-07
																	si:ch211-136m16.8	1.8586e-27	2.34185	0.805	0.149	4.83848e-23											ube2nb	2.06696e-07	0.72692	0.444	0.22	0.00538092
																	ksr1b	3.3034e-12	2.34183	0.488	0.121	8.59975e-08											crip1	7.53375e-13	0.726481	0.952	0.627	1.96126e-08
																	zgc:152830	4.3481e-12	2.34155	0.829	0.428	1.13194e-07											CR848749.2	8.73142e-13	0.72508	0.31	0.093	2.27305e-08
																	rac2	1.94338e-22	2.34121	0.854	0.222	5.0592e-18											ktn1	2.05742e-11	0.723725	0.73	0.376	5.35609e-07
																	nagk	1.51875e-08	2.34021	0.39	0.111	0.000395375											capgb	1.03937e-11	0.720689	0.833	0.458	2.7058e-07
																	zgc:153759-1	1.1035e-07	2.34006	0.268	0.058	0.00287274											vps35	6.69102e-07	0.720087	0.413	0.208	0.0174187
																	gsto2	7.12841e-18	2.33963	0.805	0.255	1.85574e-13											ppifb	1.34661e-07	0.719965	0.611	0.365	0.00350563
																	cotl1	2.33938e-15	2.33925	0.902	0.472	6.0901e-11											safb	1.50265e-06	0.717893	0.5	0.28	0.0391184
																	zgc:77486-1	1.10906e-10	2.33846	0.439	0.111	2.88721e-06											hmgb2a	1.72464e-12	0.71673	0.944	0.742	4.48976e-08
																	si:ch73-92i20.1-1	2.25817e-07	2.3373	0.22	0.041	0.00587869											pkma	1.38073e-11	0.711529	0.897	0.573	3.59445e-07
																	sh3kbp1	1.55136e-21	2.33695	0.829	0.221	4.03865e-17											ccnd2a	4.73764e-13	0.711247	0.635	0.312	1.23335e-08
																	larp6a	2.95812e-17	2.33689	0.61	0.135	7.70087e-13											arhgdia	5.80611e-13	0.711197	0.921	0.722	1.5115e-08
																	tmem63a	2.3527e-11	2.33578	0.439	0.103	6.12478e-07											znf1035	1.1204e-06	0.707923	0.579	0.344	0.0291674
																	ppp1r14aa	1.37841e-07	2.33573	0.366	0.109	0.00358842											CR936442.1	2.44132e-15	0.707193	0.675	0.33	6.3555e-11
																	samsn1a	1.12847e-26	2.33328	0.805	0.149	2.93773e-22											chd7	3.69256e-07	0.706355	0.563	0.33	0.00961285
																	FP085398.1	2.89291e-15	2.33302	0.463	0.084	7.53111e-11											zgc:152863	3.59971e-07	0.704701	0.31	0.128	0.00937113
																	aoc2	8.91301e-12	2.33291	0.415	0.09	2.32032e-07											tpm3	3.58068e-14	0.703054	0.913	0.547	9.32157e-10
																	cblb	8.41312e-12	2.32884	0.488	0.121	2.19019e-07											adam10a	3.90371e-07	0.701333	0.571	0.321	0.0101625
																	pld3	2.40742e-07	2.32873	0.39	0.131	0.00626725											rpf1	6.23497e-07	0.700669	0.468	0.243	0.0162315
																	git2b	1.1614e-09	2.32701	0.439	0.118	3.02347e-05											mob1a	5.95613e-09	0.697582	0.73	0.44	0.000155056
																	si:zfos-2326c3.2	4.12552e-18	2.3266	0.659	0.151	1.074e-13											gata3	1.24483e-07	0.697215	0.317	0.132	0.00324067
																	arhgap45b	4.20404e-18	2.32635	0.732	0.199	1.09444e-13											uqcc3	1.26709e-07	0.696253	0.46	0.225	0.00329863
																	zfp36l1a	4.03922e-12	2.32456	0.512	0.138	1.05153e-07											npm1a	2.41258e-09	0.694592	0.794	0.469	6.28067e-05
																	unm-sa1614	5.15137e-25	2.3238	0.683	0.111	1.34106e-20											laptm5	5.48814e-17	0.691144	0.968	0.523	1.42873e-12
																	nfil3-6	5.30084e-09	2.32377	0.268	0.049	0.000137997											hck	7.35152e-08	0.690642	0.413	0.187	0.00191382
																	mark3b	3.11297e-11	2.32293	0.585	0.192	8.10398e-07											ralbp1	6.90871e-08	0.689821	0.524	0.276	0.00179854
																	abca1b	5.85487e-15	2.3223	0.634	0.173	1.5242e-10											cdc42	2.20998e-10	0.689359	0.722	0.38	5.75325e-06
																	CABZ01066694.1	7.92004e-15	2.3222	0.561	0.133	2.06182e-10											pa2g4a	8.03142e-07	0.687896	0.556	0.337	0.0209082
																	mef2cb	7.20633e-09	2.32056	0.488	0.169	0.000187602											capza1b	8.62409e-10	0.686897	0.817	0.533	2.24511e-05
																	EML4	4.27233e-10	2.31658	0.366	0.081	1.11222e-05											hcfc1b	1.12357e-06	0.683616	0.405	0.198	0.0292499
																	si:dkeyp-69e1.8	4.36539e-14	2.31489	0.537	0.125	1.13644e-09											ier2a	3.96702e-07	0.682959	0.635	0.369	0.0103274
																	cers5	5.71153e-07	2.3139	0.317	0.089	0.0148688											srgap3	8.43501e-07	0.682822	0.437	0.226	0.0219589
																	hivep1	5.70648e-13	2.31388	0.683	0.252	1.48557e-08											pgam1a	8.13419e-09	0.682743	0.627	0.332	0.000211757
																	bin2b	4.75111e-28	2.31311	0.854	0.164	1.23686e-23											rnf44	3.36796e-07	0.68254	0.452	0.231	0.00876782
																	mkrn4	9.52129e-07	2.3125	0.341	0.101	0.0247868											c1qbp	1.33131e-06	0.680888	0.603	0.366	0.0346581
																	CU929259.1	7.64356e-08	2.30933	0.439	0.151	0.00198985											ppiaa	1.71024e-16	0.680749	1	0.974	4.45227e-12
																	ndel1b	1.14938e-06	2.30908	0.244	0.056	0.0299219											psma5	4.93533e-07	0.679083	0.532	0.297	0.0128481
																	ms4a17a.9	6.8139e-24	2.30729	0.78	0.159	1.77386e-19											sumo3a	4.72651e-08	0.678944	0.627	0.362	0.00123045
																	dhrs9	9.40128e-28	2.30637	0.854	0.158	2.44743e-23											cct5	3.0296e-09	0.678559	0.81	0.534	7.88697e-05
																	plek	2.37107e-25	2.30607	0.732	0.128	6.17261e-21											setb	1.66105e-09	0.67817	0.873	0.594	4.3242e-05
																	irf5	3.7794e-07	2.30587	0.415	0.149	0.00983891											prkcsh	8.50318e-08	0.677206	0.389	0.17	0.00221363
																	dhdhl	1.89217e-11	2.30503	0.439	0.103	4.92589e-07											hmgn6	5.58542e-10	0.676863	0.849	0.617	1.45405e-05
																	gnai2b	2.44033e-07	2.30454	0.293	0.071	0.00635291											ier2b	1.27911e-07	0.676217	0.635	0.374	0.00332991
																	spag1a	7.54418e-18	2.30436	0.634	0.138	1.96398e-13											hnrnpa1b	4.95729e-08	0.676097	0.794	0.548	0.00129053
																	rgs18	6.15695e-08	2.30423	0.293	0.066	0.00160284											sf3a2	8.81975e-07	0.675045	0.492	0.262	0.0229605
																	arpin	1.22609e-08	2.30231	0.366	0.094	0.000319188											psma8	1.36039e-08	0.674243	0.73	0.435	0.00035415
																	rab7b	1.23158e-07	2.30166	0.39	0.125	0.00320618											si:dkey-118j18.2	6.91624e-07	0.673951	0.429	0.219	0.018005
																	gnai2a	5.16819e-20	2.30163	0.902	0.33	1.34544e-15											prkar1aa	7.6809e-08	0.671559	0.611	0.343	0.00199957
																	pdia2	1.7343e-12	2.301	0.415	0.084	4.51491e-08											bysl	1.18515e-06	0.669823	0.484	0.262	0.0308531
																	calhm6	5.1613e-17	2.29952	0.512	0.093	1.34364e-12											rps6kb1b	5.18267e-07	0.669434	0.413	0.202	0.013492
																	itpk1b	1.70825e-10	2.29889	0.488	0.137	4.44709e-06											arrb2b	6.66281e-09	0.667796	0.603	0.313	0.000173453
																	lta4h	3.10282e-18	2.29852	0.854	0.304	8.07756e-14											wasf2	5.69839e-08	0.666406	0.524	0.26	0.00148346
																	mpp1	1.41317e-23	2.29773	0.902	0.24	3.67891e-19											lgals3b	3.67714e-09	0.666066	0.611	0.313	9.57269e-05
																	gng10	2.79109e-14	2.29612	0.585	0.153	7.26603e-10											ywhaz	5.75929e-09	0.664503	0.778	0.476	0.000149932
																	gpia	3.19759e-20	2.29453	0.854	0.264	8.32428e-16											brd4	2.04555e-08	0.663578	0.659	0.366	0.000532517
																	si:zfos-943e10.1	7.84181e-15	2.29365	0.659	0.197	2.04146e-10											phf5a	1.26938e-07	0.662977	0.508	0.259	0.00330457
																	laptm5	2.05138e-28	2.29156	0.829	0.149	5.34037e-24											snd1	5.71311e-08	0.662108	0.571	0.301	0.00148729
																	rnf130	7.00339e-07	2.29154	0.293	0.075	0.0182319											canx	2.44162e-07	0.660409	0.563	0.32	0.00635628
																	fybb	5.54967e-21	2.29131	0.707	0.149	1.44475e-16											gng5	2.94785e-10	0.657807	0.849	0.567	7.67413e-06
																	ncf2	4.66083e-26	2.28678	0.829	0.165	1.21335e-21											jak1	1.48012e-10	0.65756	0.817	0.516	3.8532e-06
																	mgst1.2	3.62565e-17	2.28651	0.829	0.288	9.43867e-13											cox17	4.85426e-10	0.656412	0.905	0.63	1.26371e-05
																	si:zfos-741a10.3	4.63843e-23	2.28606	0.878	0.24	1.20752e-18											rhoab	3.48972e-08	0.656017	0.754	0.467	0.00090848
																	tex264a	1.81886e-10	2.28549	0.512	0.158	4.73503e-06											grap2b	1.0083e-12	0.652242	0.794	0.411	2.62491e-08
																	triobpa	4.85008e-18	2.28518	0.732	0.196	1.26262e-13											nmt1a	1.08929e-07	0.650288	0.46	0.215	0.00283576
																	CU571081.1	9.1726e-08	2.28408	0.244	0.048	0.0023879											glrx	1.53198e-09	0.649032	0.794	0.494	3.98819e-05
																	si:ch211-102c2.4	1.63606e-23	2.28308	0.78	0.16	4.25915e-19											arf2a	2.48199e-07	0.648823	0.587	0.326	0.00646136
																	sh3bp1	6.43473e-07	2.2828	0.293	0.076	0.0167515											eef1da	1.43334e-13	0.647915	0.984	0.666	3.7314e-09
																	pik3cb	1.78159e-13	2.28243	0.488	0.11	4.63801e-09											gstp1	6.61543e-11	0.647266	0.857	0.521	1.72219e-06
																	si:ch73-237c6.1	1.48024e-20	2.28157	0.732	0.165	3.85352e-16											snrpc	7.35364e-07	0.645846	0.492	0.257	0.0191437
																	inpp5d	6.7315e-22	2.28145	0.707	0.141	1.75241e-17											caprin1b	1.00622e-09	0.645369	0.786	0.442	2.61951e-05
																	abracl	2.54306e-17	2.281	0.902	0.403	6.62034e-13											thoc2	2.58381e-08	0.645293	0.643	0.369	0.000672643
																	si:dkey-172h23.2	1.23428e-16	2.28058	0.78	0.26	3.21319e-12											si:ch211-222l21.1	8.0242e-10	0.644992	0.73	0.451	2.08894e-05
																	galm	3.82831e-13	2.28042	0.634	0.197	9.96623e-09											psma4	7.98344e-09	0.643562	0.635	0.338	0.000207833
																	mgat1b	1.04537e-13	2.27961	0.463	0.093	2.72142e-09											tpm1	7.67285e-08	0.642913	0.619	0.341	0.00199747
																	chst15	4.74028e-09	2.27753	0.366	0.09	0.000123404											serbp1a	3.77272e-17	0.64197	1	0.949	9.82152e-13
																	ephx2	1.35376e-15	2.27714	0.537	0.111	3.52426e-11											syncrip	3.21375e-10	0.64078	0.897	0.61	8.36635e-06
																	si:dkeyp-123h10.2	5.77204e-08	2.27423	0.293	0.065	0.00150264											polr2eb	8.83557e-07	0.639955	0.421	0.211	0.0230016
																	hs1bp3	2.42409e-10	2.27281	0.415	0.098	6.31064e-06											rbm4.3	9.10411e-09	0.639907	0.706	0.446	0.000237007
																	pnp5a	4.79929e-07	2.27275	0.317	0.089	0.012494											spcs3	4.97732e-07	0.639484	0.563	0.317	0.0129575
																	ndfip2	1.67447e-07	2.27218	0.415	0.14	0.00435916											sptssa	7.08054e-07	0.639004	0.532	0.284	0.0184328
																	g6pd	1.66088e-13	2.2699	0.659	0.207	4.32376e-09											eif6	1.01796e-06	0.638134	0.532	0.292	0.0265006
																	pald1a	3.35793e-16	2.26929	0.561	0.119	8.7417e-12											eif1axa	1.73719e-06	0.637602	0.325	0.147	0.0452244
																	arpc5b	5.28849e-18	2.26904	0.829	0.274	1.37675e-13											gtpbp4	9.95814e-11	0.636812	0.921	0.632	2.5924e-06
																	dgkza	4.58694e-12	2.26871	0.463	0.107	1.19412e-07											prdx5	8.80632e-07	0.636537	0.722	0.462	0.0229255
																	CR936442.1	1.10148e-07	2.26835	0.293	0.069	0.00286749											rrs1	1.0621e-06	0.635862	0.421	0.209	0.0276497
																	alox5a	2.84497e-21	2.26805	0.78	0.193	7.40632e-17											tpi1b	1.24512e-10	0.635723	0.865	0.546	3.24141e-06
																	cd22	6.04154e-12	2.26792	0.439	0.096	1.57279e-07											mdh2	4.3082e-08	0.635383	0.794	0.495	0.00112155
																	si:ch211-203d1.3	4.64105e-15	2.26701	0.707	0.236	1.2082e-10											bcl11ba	2.27332e-07	0.634279	0.286	0.115	0.00591813
																	aldh8a1	2.80606e-20	2.26634	0.683	0.145	7.30502e-16											eif4h	1.56605e-06	0.634121	0.532	0.3	0.0407691
																	si:dkey-148a17.6	2.13873e-15	2.26448	0.488	0.093	5.56775e-11											btg1	5.26868e-12	0.634001	0.976	0.824	1.3716e-07
																	xbp1	2.36059e-16	2.26222	1	0.711	6.14531e-12											gnb1a	1.49396e-10	0.633023	0.952	0.649	3.88922e-06
																	si:ch211-264f5.2	1.52471e-13	2.26201	0.488	0.105	3.96929e-09											acin1b	1.48255e-07	0.632632	0.698	0.435	0.00385953
																	pgk1	4.03124e-20	2.26117	0.878	0.29	1.04945e-15											ddx39aa	7.19336e-07	0.632268	0.556	0.309	0.0187265
																	atp2b4	4.99747e-13	2.2607	0.756	0.323	1.30099e-08											ebna1bp2	2.06471e-07	0.632194	0.484	0.242	0.00537507
																	cep85l	2.60645e-12	2.25882	0.488	0.118	6.78538e-08											cirbpb	3.46901e-13	0.628312	0.992	0.913	9.03088e-09
																	myh9a	9.78964e-17	2.25764	0.878	0.392	2.54854e-12											nop2	8.77758e-08	0.627152	0.595	0.309	0.00228507
																	zmiz1a	3.3536e-17	2.25696	0.756	0.244	8.73042e-13											tktb	2.19268e-07	0.626935	0.524	0.277	0.0057082
																	CABZ01088134.1	2.37179e-17	2.25686	0.585	0.122	6.17448e-13											ahcy	1.53636e-08	0.62585	0.698	0.405	0.000399962
																	ltb4r	2.44516e-21	2.25534	0.585	0.095	6.3655e-17											rbm25b	3.63322e-09	0.624892	0.587	0.308	9.45836e-05
																	ms4a17a.10	6.08154e-19	2.25511	0.61	0.121	1.58321e-14											ubc	9.36396e-10	0.6241	0.96	0.768	2.43772e-05
																	crip1	3.47094e-24	2.25356	0.927	0.251	9.03589e-20											u2surp	1.13524e-06	0.62366	0.659	0.414	0.0295536
																	tmsb4x	1.40294e-15	2.25195	1	1	3.65227e-11											rps17	6.21724e-16	0.622217	1	0.995	1.61853e-11
																	ptpn22	2.74079e-14	2.25165	0.512	0.111	7.1351e-10											oxsr1a	1.40043e-06	0.621661	0.46	0.245	0.0364573
																	fosab	2.70891e-19	2.25129	0.878	0.301	7.0521e-15											rhoaa	3.79488e-08	0.618342	0.794	0.528	0.000987922
																	sypl2b	9.01304e-22	2.24794	0.756	0.166	2.34637e-17											srsf11	1.60582e-07	0.616336	0.635	0.36	0.00418044
																	slc22a21	5.68635e-25	2.2474	0.756	0.139	1.48033e-20											calr3a	1.13473e-07	0.615891	0.452	0.225	0.00295405
																	gsta.2	4.64185e-13	2.24603	0.537	0.138	1.20841e-08											nme2b.1	1.51907e-17	0.612467	1	0.995	3.95461e-13
																	si:dkeyp-28d2.4	1.3821e-08	2.24564	0.293	0.06	0.000359802											smarca4a	1.57547e-06	0.612068	0.563	0.328	0.0410141
																	hiat1b	1.98416e-09	2.24545	0.415	0.112	5.16537e-05											FQ323156.1	1.87176e-07	0.611172	0.643	0.366	0.00487277
																	syngr2a	2.0681e-15	2.24487	0.659	0.184	5.38389e-11											ddx61	1.64477e-07	0.610376	0.913	0.71	0.00428182
																	actr3	9.35383e-07	2.24436	0.39	0.137	0.0243508											ywhaqa	9.75442e-08	0.60938	0.675	0.396	0.00253937
																	rhof	9.01407e-16	2.24357	0.537	0.111	2.34663e-11											mfng	4.25072e-07	0.606387	0.484	0.25	0.0110659
																	si:ch211-14a17.10	2.29869e-10	2.24303	0.366	0.079	5.98419e-06											snrpg	1.09427e-06	0.60452	0.484	0.264	0.0284871
																	ptprr	2.46921e-09	2.24257	0.317	0.065	6.42809e-05											tpra	3.48589e-07	0.602466	0.333	0.143	0.00907482
																	mid1ip1l	4.3502e-15	2.24219	0.659	0.187	1.13249e-10											ywhaba	3.07811e-11	0.601952	0.968	0.708	8.01324e-07
																	stim1a	3.26431e-17	2.24206	0.829	0.289	8.49797e-13											capns1a	9.29667e-07	0.600739	0.413	0.201	0.024202
																	ano10a	1.53043e-11	2.24152	0.488	0.123	3.98418e-07											jdp2b	7.11719e-10	0.600062	0.698	0.374	1.85282e-05
																	zgc:162698	4.62168e-18	2.23813	0.78	0.243	1.20316e-13											ncl	5.17489e-10	0.599888	0.944	0.7	1.34718e-05
																	si:dkey-56f14.7	2.70416e-07	2.23765	0.293	0.072	0.00703974											TXN	5.80827e-10	0.59895	0.96	0.761	1.51207e-05
																	C13H9orf72	1.4846e-06	2.23703	0.366	0.127	0.0386486											ppiab	1.9868e-12	0.596184	0.992	0.729	5.17223e-08
																	lrmp	1.15913e-07	2.23561	0.244	0.049	0.00301757											si:ch73-109i22.2	2.22805e-08	0.59201	0.183	0.052	0.000580028
																	aldh16a1	1.56383e-13	2.2347	0.561	0.14	4.07113e-09											ak2	2.79219e-08	0.588459	0.833	0.561	0.00072689
																	actr2a	3.72364e-18	2.23446	0.951	0.56	9.69375e-14											zgc:162944	4.92612e-07	0.586878	0.738	0.468	0.0128242
																	grap2a	4.78738e-19	2.23445	0.659	0.135	1.2463e-14											si:dkey-112e7.2	7.44207e-07	0.586535	0.738	0.45	0.0193739
																	cd2ap	6.18623e-11	2.23401	0.732	0.35	1.61046e-06											seta	3.10825e-09	0.585101	0.841	0.616	8.09172e-05
																	abcc5	5.14224e-14	2.23396	0.585	0.155	1.33868e-09											pycard	4.89662e-08	0.584982	0.54	0.27	0.00127474
																	tbc1d10c	4.73438e-13	2.23379	0.415	0.079	1.2325e-08											usp9	3.9186e-07	0.582068	0.603	0.348	0.0102013
																	cnn3b	1.30722e-07	2.23175	0.317	0.08	0.00340309											nutf2l	7.82174e-07	0.581518	0.548	0.308	0.0203623
																	ier2a	1.28559e-17	2.22918	0.902	0.356	3.34677e-13											tuba8l4	5.03143e-10	-0.8128	0.802	0.89	1.30983e-05
																	slc3a2a	1.4929e-20	2.2283	0.707	0.153	3.88646e-16											rnf10	6.95838e-07	-1.11401	0.571	0.703	0.0181148
																	krt18b	1.12419e-19	2.22775	0.805	0.213	2.9266e-15											gp1bb	4.41714e-08	-1.12449	0.032	0.247	0.00114991
																	smap2	2.03835e-07	2.226	0.293	0.072	0.00530644											tob1a	3.33422e-07	-1.17704	0.5	0.631	0.00867999
																	zgc:175214	1.42992e-15	2.22459	0.585	0.134	3.72252e-11											vdac2	2.90886e-15	-1.38004	0.905	0.921	7.57263e-11
																	ophn1	4.41962e-12	2.22411	0.634	0.214	1.15056e-07											ctsla	6.49793e-07	-1.44838	0.183	0.421	0.0169161
																	si:dkey-5n18.1	2.04309e-13	2.22376	0.463	0.099	5.31879e-09											ndrg2	1.79365e-06	-1.46729	0.135	0.332	0.0466941
																	rin3	1.24192e-15	2.22364	0.61	0.144	3.23308e-11											ap2m1a	2.50655e-11	-1.54441	0.563	0.692	6.52531e-07
																	cd63	1.17601e-15	2.22234	0.951	0.604	3.0615e-11											bloc1s6	4.06852e-09	-1.65785	0.381	0.572	0.000105916
																	si:ch211-194m7.4	3.4921e-15	2.2215	0.488	0.095	9.09098e-11											slc29a1b	1.96165e-10	-1.65875	0.111	0.412	5.10677e-06
																	per1b	8.67087e-07	2.21495	0.317	0.091	0.0225729											lmo2	2.51872e-07	-1.70558	0.183	0.392	0.00655697
																	si:dkey-25e12.3	3.87496e-11	2.21459	0.463	0.117	1.00877e-06											dnase1l4.1	1.69329e-06	-1.8343	0.127	0.335	0.0440815
																	irf8	2.42145e-18	2.21346	0.61	0.119	6.30376e-14											ppp1r14bb	6.33444e-07	-1.92754	0.127	0.331	0.0164904
																	mtmr6	1.83547e-08	2.21308	0.463	0.161	0.000477829											ncoa4	5.09457e-08	-2.05128	0.19	0.404	0.00132627
																	si:ch211-283g2.2	6.26323e-10	2.2116	0.366	0.082	1.63051e-05											sptan1	3.76374e-09	-2.12377	0.206	0.442	9.79815e-05
																	si:ch1073-190k2.1	4.30426e-12	2.21061	0.488	0.119	1.12053e-07											clgn	2.64424e-07	-2.12647	0.183	0.388	0.00688376
																	actn4	2.40631e-15	2.20911	0.805	0.324	6.26435e-11											mthfd2	1.61782e-07	-2.16602	0.151	0.362	0.00421166
																	scpp8	1.63823e-07	2.20664	0.317	0.082	0.00426481											adss1	2.54286e-07	-2.16904	0.016	0.206	0.00661984
																	pfn1	3.42266e-13	2.20202	1	0.989	8.91021e-09											clic2	8.47257e-11	-2.21623	0.095	0.392	2.20566e-06
																	dop1b	2.52981e-08	2.2013	0.415	0.127	0.000658586											ak1	2.04646e-09	-2.28625	0.238	0.478	5.32754e-05
																	kctd12.2	8.55998e-23	2.19952	0.829	0.197	2.22842e-18											glrx5	1.30121e-09	-2.32188	0.206	0.442	3.38743e-05
																	grap2b	3.19971e-22	2.19931	0.805	0.184	8.3298e-18											zgc:163080	1.01736e-10	-2.359	0.246	0.497	2.64849e-06
																	smc6	1.40012e-07	2.1987	0.317	0.08	0.00364494											prdx2	7.38355e-15	-2.45405	0.913	0.918	1.92216e-10
																	hmox1a	2.86175e-16	2.19728	0.561	0.12	7.45e-12											impdh2	9.45363e-08	-2.58267	0.127	0.337	0.00246106
																	tex2	2.73255e-14	2.19631	0.659	0.199	7.11364e-10											gpx1a	8.12782e-16	-2.6261	0.508	0.722	2.11591e-11
																	anxa3b	7.61559e-07	2.19588	0.293	0.076	0.0198257											si:dkey-100n23.3	5.85729e-09	-2.73873	0.079	0.323	0.000152483
																	ralgps1	7.03635e-09	2.19557	0.268	0.05	0.000183177											slc16a10	1.08968e-11	-2.76557	0.119	0.415	2.83677e-07
																	pgd	1.48456e-15	2.19547	0.902	0.531	3.86474e-11											ppm1ab	1.06172e-10	-2.82869	0.079	0.362	2.76397e-06
																	scp2a	2.54501e-07	2.19487	0.39	0.119	0.00662543											hdr	7.07159e-11	-2.91521	0.024	0.3	1.84095e-06
																	sc:d156	3.70314e-13	2.19368	0.463	0.096	9.64039e-09											zgc:56095	1.52057e-12	-3.12425	0.23	0.496	3.9585e-08
																	si:dkey-204f11.64	2.55834e-16	2.19068	0.61	0.141	6.66013e-12											gfi1b	1.27455e-07	-3.37067	0.016	0.214	0.00331805
																	fes	3.53969e-10	2.18989	0.341	0.069	9.21488e-06											aqp1a.1	1.933e-12	-3.48051	0.048	0.358	5.03217e-08
																	tsg101b	8.51851e-10	2.18772	0.415	0.104	2.21762e-05											bnip3lb	4.88803e-13	-3.50961	0.071	0.391	1.2725e-08
																	arhgap4a	1.12428e-07	2.18699	0.341	0.093	0.00292685											tspo	7.50068e-19	-3.51033	0.286	0.617	1.95265e-14
																	litaf	5.75814e-19	2.18642	0.78	0.209	1.49902e-14											arl4aa	8.97062e-07	-3.52955	0.016	0.191	0.0233532
																	bdh1	1.07085e-06	2.18642	0.341	0.102	0.0278774											rhag	1.85923e-14	-3.54361	0.032	0.383	4.84014e-10
																	si:dkey-27i16.2	1.75079e-22	2.18546	0.707	0.135	4.55782e-18											camsap2b	1.17282e-06	-3.66066	0.024	0.197	0.0305319
																	wasb	8.53308e-17	2.18329	0.756	0.232	2.22142e-12											blvrb	1.39972e-15	-3.67867	0.143	0.484	3.6439e-11
																	sh3glb1a	6.65054e-15	2.18304	0.805	0.326	1.73133e-10											sox6	1.35047e-07	-3.68737	0.032	0.232	0.00351568
																	mfng	1.3616e-11	2.18296	0.488	0.119	3.54465e-07											eef2l2	1.43113e-08	-3.68785	0.04	0.264	0.000372565
																	si:dkey-33c9.6	7.7283e-07	2.18205	0.268	0.066	0.0201191											zgc:66433	1.64212e-09	-3.73704	0.016	0.259	4.27492e-05
																	MFAP4-3	1.08851e-14	2.18184	0.585	0.147	2.83371e-10											fth1a	1.77463e-19	-3.80481	0.937	0.932	4.61989e-15
																	wnk1b	1.0995e-12	2.18162	0.585	0.174	2.86234e-08											drll.1	1.15228e-08	-3.82175	0.024	0.247	0.000299972
																	gnpda1	2.57588e-16	2.17577	0.829	0.297	6.70578e-12											uros	6.8895e-10	-4.0391	0.024	0.274	1.79354e-05
																	srgap2	1.64389e-09	2.17461	0.537	0.196	4.27954e-05											ripor3	4.74749e-09	-4.09843	0.024	0.254	0.000123591
																	sema4ab	4.22652e-12	2.17447	0.561	0.163	1.10029e-07											BX005417.1	6.34359e-15	-4.13102	0.024	0.379	1.65143e-10
																	ugt5b2	1.63499e-11	2.17356	0.439	0.1	4.25637e-07											znfl2a	4.67346e-07	-4.30402	0.024	0.206	0.0121664
																	mov10a	5.36569e-10	2.1735	0.585	0.226	1.39685e-05											tal1	3.5918e-09	-4.30452	0.016	0.247	9.35053e-05
																	crfb4	2.87153e-13	2.17251	0.488	0.107	7.47545e-09											mibp	5.39616e-16	-4.38077	0.063	0.429	1.40478e-11
																	sb:cb81	5.34031e-10	2.172	0.585	0.208	1.39024e-05											tent5c	7.94506e-13	-4.38175	0.04	0.35	2.06834e-08
																	vclb	4.95307e-07	2.17146	0.293	0.074	0.0128943											arl4ab	2.71768e-09	-4.4162	0.016	0.25	7.07494e-05
																	elmo1	5.7024e-19	2.16857	0.951	0.38	1.48451e-14											ank1a	5.17836e-07	-4.47188	0.008	0.183	0.0134808
																	elovl5	2.388e-09	2.16739	0.341	0.076	6.21668e-05											nmt1b	2.5642e-13	-4.72581	0.008	0.329	6.67539e-09
																	lamp2	1.065e-15	2.1672	0.854	0.337	2.77251e-11											klf1	1.22852e-13	-4.7501	0.008	0.335	3.19822e-09
																	pgp	4.52575e-13	2.16605	0.61	0.182	1.17819e-08											rfesd	6.50385e-15	-4.75557	0.016	0.369	1.69315e-10
																	galk2	3.70386e-12	2.16294	0.463	0.104	9.64225e-08											si:ch211-262i1.3	1.59252e-10	-4.83919	0.008	0.268	4.14582e-06
																	lipf	8.13115e-17	2.1628	0.829	0.301	2.11678e-12											rbm24a	6.93258e-10	-4.89516	0.008	0.253	1.80476e-05
																	slka	6.07835e-14	2.16253	0.829	0.432	1.58238e-09											gata1a	4.08915e-09	-4.89614	0.008	0.235	0.000106453
																	ndrg1a	6.55531e-19	2.16234	0.756	0.19	1.70654e-14											phospho2	1.89413e-08	-4.8978	0.008	0.218	0.0004931
																	fam49al	1.79463e-13	2.16164	0.561	0.139	4.67196e-09											wnk4b	2.97942e-10	-4.89995	0.024	0.278	7.75632e-06
																	fam107b	6.60514e-09	2.16107	0.561	0.225	0.000171952											ucp3	8.10955e-08	-4.97781	0.008	0.202	0.00211116
																	gmds	1.04684e-07	2.16073	0.537	0.226	0.00272524											gp9	2.60411e-14	-4.99735	0.016	0.355	6.77928e-10
																	sult6b1	5.78957e-20	2.16037	0.902	0.308	1.5072e-15											slc20a1a	1.46318e-11	-5.03214	0.016	0.298	3.80911e-07
																	2002-09-01	1.26825e-20	2.15933	0.927	0.332	3.30163e-16											im:7151449	4.98048e-07	-5.27293	0	0.171	0.0129657
																	junbb	2.58923e-12	2.15891	0.659	0.236	6.74054e-08											hemgn	2.64343e-17	-5.29252	0.04	0.428	6.88163e-13
																	arhgap12a	4.14822e-08	2.15817	0.317	0.076	0.00107991											sptb	9.43949e-16	-5.3256	0.024	0.387	2.45738e-11
																	pitpnaa	7.08283e-16	2.15665	0.805	0.313	1.84387e-11											slc6a22.2	3.62523e-08	-5.35248	0.008	0.211	0.000943756
																	capgb	3.18344e-25	2.15435	0.854	0.177	8.28746e-21											BX950188.1	7.97471e-08	-5.52184	0	0.191	0.00207606
																	zgc:153184	4.79034e-15	2.15272	0.561	0.127	1.24707e-10											si:ch211-250g4.3	1.32043e-18	-5.54173	0.016	0.432	3.43747e-14
																	dock8	1.00623e-16	2.15139	0.683	0.167	2.61951e-12											nt5c2l1	1.62081e-16	-5.61455	0.016	0.393	4.21945e-12
																	lygl1	3.97132e-14	2.15028	0.561	0.133	1.03385e-09											epb41b	3.15634e-18	-5.70486	0.024	0.43	8.2169e-14
																	lpcat2	1.98814e-08	2.15012	0.268	0.052	0.000517572											2003-09-01	1.69447e-09	-5.72029	0	0.232	4.4112e-05
																	mmd	4.03607e-10	2.14819	0.39	0.089	1.05071e-05											spns2	5.69863e-09	-5.78127	0	0.219	0.000148352
																	gadd45ab	3.59721e-11	2.14655	0.659	0.238	9.36462e-07											si:ch211-103n10.5	2.7518e-17	-5.79872	0.056	0.441	7.16377e-13
																	myo1g	2.80724e-09	2.14544	0.341	0.075	7.30809e-05											slc4a1a	7.81112e-18	-5.81744	0.008	0.411	2.03347e-13
																	rufy2	1.85953e-14	2.14515	0.561	0.13	4.84091e-10											hbae1.1	1.01474e-17	-5.84574	0.063	0.453	2.64167e-13
																	gapdhs	3.44261e-14	2.14498	0.829	0.367	8.96215e-10											CR293511.1	5.74086e-10	-5.86199	0	0.243	1.49452e-05
																	klhl6	9.17491e-09	2.14385	0.268	0.05	0.00023885											si:dkey-93h22.7	1.90612e-10	-5.9139	0	0.253	4.96219e-06
																	gnao1a	3.65559e-12	2.14135	0.537	0.14	9.5166e-08											hbae3	2.06757e-16	-5.91721	0.341	0.61	5.38249e-12
																	tfr1b	1.13324e-06	2.1379	0.317	0.09	0.0295017											hbae5	6.21717e-09	-5.9935	0.008	0.23	0.000161851
																	prdx5	2.04564e-13	2.13515	0.951	0.668	5.32542e-09											hif1al2	2.23408e-10	-6.09267	0	0.252	5.81597e-06
																	CU571074.2	6.00623e-09	2.13499	0.439	0.127	0.00015636											hbbe1.1	6.92019e-16	-6.10015	0.238	0.543	1.80153e-11
																	alg2	9.20758e-07	2.13457	0.415	0.146	0.0239701											zgc:163057	1.21631e-14	-6.1042	0.008	0.35	3.16642e-10
																	zgc:174904	1.33476e-11	2.13397	0.317	0.055	3.47479e-07											alas2	2.42454e-18	-6.13981	0.024	0.43	6.31181e-14
																	rnd3a	4.60244e-08	2.13178	0.488	0.177	0.00119815											hbae1.3-1	3.06318e-17	-6.30117	0.103	0.473	7.97438e-13
																	aplp2	1.69143e-11	2.13109	0.634	0.214	4.40331e-07											hbbe1.2	1.50764e-16	-6.37079	0.103	0.461	3.92484e-12
																	slc30a1a	2.11572e-21	2.12976	0.78	0.181	5.50786e-17											tfr1a	3.80607e-11	-6.37947	0	0.269	9.90835e-07
																	syvn1	8.43727e-09	2.12859	0.439	0.131	0.000219648											cahz	1.30549e-19	-6.52507	0.024	0.451	3.39859e-15
																	agtrap	1.87378e-15	2.12791	0.61	0.144	4.87802e-11											add2	3.07782e-18	-6.5356	0.008	0.415	8.01248e-14
																	zgc:110239	1.29491e-14	2.12675	0.878	0.428	3.37103e-10											si:ch211-207c6.2	2.83646e-18	-6.86589	0.04	0.442	7.38416e-14
																	tagln2	3.91472e-16	2.12494	0.951	0.501	1.01912e-11											hbae1.3	6.67015e-17	-6.86723	0.135	0.488	1.73644e-12
																	itgav	6.71108e-09	2.12415	0.463	0.145	0.000174709											hbbe2	5.35264e-16	-6.91627	0.19	0.512	1.39345e-11
																	ppt1	1.39038e-16	2.1237	0.878	0.385	3.61958e-12											tmod4	6.06742e-14	-7.15018	0	0.327	1.57953e-09
																	tnfb	1.32789e-07	2.12197	0.244	0.049	0.00345689											si:ch211-227m13.1	3.85123e-16	-7.38033	0	0.369	1.00259e-11
																	havcr1	1.45966e-18	2.1204	0.659	0.139	3.79993e-14											hbbe1.3	8.02048e-17	-8.11526	0.183	0.521	2.08797e-12
																	tmed1b	3.49492e-11	2.11983	0.61	0.208	9.09832e-07
																	arhgef6	3.92849e-14	2.11654	0.634	0.18	1.0227e-09
																	calr	5.40854e-17	2.11544	0.902	0.401	1.40801e-12
																	srgap3	5.48893e-12	2.11525	0.659	0.227	1.42893e-07
																	cep170aa	2.46313e-09	2.115	0.561	0.199	6.41226e-05
																	tes	1.45846e-06	2.11215	0.317	0.092	0.0379681
																	sptbn2	3.35476e-09	2.11041	0.463	0.139	8.73345e-05
																	mrtfab	4.95738e-13	2.10952	0.707	0.266	1.29056e-08
																	gsdmea	1.00238e-09	2.10737	0.39	0.093	2.60949e-05
																	myd88	1.96355e-09	2.10734	0.463	0.132	5.11172e-05
																	vamp8	1.04047e-18	2.10706	0.707	0.178	2.70866e-14
																	gpr183a	2.17608e-24	2.1057	0.78	0.15	5.66499e-20
																	manf	1.19505e-16	2.10534	0.951	0.577	3.11108e-12
																	sema4aa	1.5652e-15	2.10457	0.488	0.09	4.07469e-11
																	anxa11b	3.62942e-19	2.10043	0.902	0.309	9.44847e-15
																	tbc1d14	5.27034e-07	2.09899	0.317	0.086	0.0137203
																	f11r.1	5.43291e-07	2.0955	0.39	0.129	0.0141435
																	plpp5	2.26554e-11	2.09394	0.488	0.125	5.89789e-07
																	mafbb	1.45519e-15	2.09368	0.659	0.174	3.78829e-11
																	washc2c	3.14361e-17	2.09289	0.927	0.473	8.18375e-13
																	casp3a	1.63871e-07	2.09284	0.488	0.186	0.00426605
																	gpd1c	4.31923e-10	2.09094	0.463	0.123	1.12443e-05
																	mgat5	1.69198e-09	2.09071	0.488	0.153	4.40473e-05
																	tspan36	3.13885e-10	2.08985	0.829	0.472	8.17138e-06
																	zgc:152774	3.2181e-08	2.08964	0.268	0.054	0.000837768
																	tpst1	1.04807e-09	2.08772	0.439	0.12	2.72844e-05
																	si:dkey-52l18.4	1.1929e-14	2.08597	0.683	0.194	3.10548e-10
																	socs3b	8.42065e-09	2.08474	0.512	0.17	0.000219215
																	lgals2a	4.52789e-15	2.08454	0.659	0.181	1.17875e-10
																	tpst1l	7.1618e-10	2.08363	0.585	0.207	1.86443e-05
																	echdc2	4.33293e-17	2.08319	0.756	0.215	1.12799e-12
																	cdc42l	1.99283e-16	2.08254	0.976	0.65	5.18794e-12
																	zgc:162613	4.76909e-08	2.08079	0.341	0.084	0.00124154
																	si:ch211-194m7.3	1.47719e-13	2.07982	0.512	0.118	3.84557e-09
																	gpx1a	7.93989e-14	2.07895	0.927	0.574	2.06699e-09
																	ctsk	1.82068e-06	2.07872	0.244	0.057	0.0473977
																	map3k14a	4.15668e-07	2.07646	0.39	0.128	0.0108211
																	elf1	1.08762e-16	2.07626	0.829	0.307	2.8314e-12
																	cndp2	2.16182e-09	2.07491	0.732	0.401	5.62787e-05
																	homeza	1.68929e-06	2.07468	0.439	0.172	0.0439773
																	hacd3	4.97723e-16	2.07342	0.78	0.254	1.29572e-11
																	mboat7	4.6012e-07	2.07234	0.341	0.097	0.0119783
																	jpt2	1.38882e-16	2.0719	0.951	0.616	3.61552e-12
																	dok1b	7.26139e-12	2.06737	0.561	0.159	1.89036e-07
																	tmem106c	3.58012e-07	2.06562	0.415	0.142	0.00932013
																	slc40a1	2.54013e-12	2.0655	0.585	0.172	6.61271e-08
																	gstp1	3.80908e-12	2.06508	0.829	0.389	9.91619e-08
																	actb2	5.81947e-16	2.06337	1	1	1.51498e-11
																	arpc5a	3.01435e-16	2.06131	0.976	0.659	7.84726e-12
																	tpi1b	1.07709e-17	2.06069	0.976	0.499	2.80398e-13
																	glb1l	1.91348e-16	2.06061	0.756	0.231	4.98137e-12
																	ctsba	1.26957e-09	2.05924	0.902	0.645	3.30508e-05
																	impa1	5.92032e-14	2.05862	0.805	0.389	1.54124e-09
																	itsn1	8.47961e-11	2.05831	0.537	0.155	2.2075e-06
																	abi1a	1.43599e-09	2.05818	0.537	0.189	3.73831e-05
																	rab8b	1.07042e-16	2.05705	0.902	0.386	2.78661e-12
																	gm2a	1.59663e-11	2.05634	0.707	0.291	4.15651e-07
																	serpinb1l3	6.7455e-08	2.0529	0.488	0.186	0.00175606
																	nfkbiab	1.51964e-11	2.05274	0.634	0.214	3.95609e-07
																	dusp6	2.95455e-17	2.05252	0.732	0.199	7.69158e-13
																	cap1	8.92659e-15	2.05073	0.854	0.366	2.32386e-10
																	cnp	4.38202e-17	2.05011	0.902	0.35	1.14077e-12
																	hgsnat	1.38879e-08	2.04749	0.61	0.242	0.000361543
																	plp2	6.70892e-14	2.04406	0.707	0.217	1.74653e-09
																	sult2st1	8.80171e-08	2.04251	0.61	0.291	0.00229135
																	zgc:158343	2.53482e-14	2.042	0.61	0.159	6.59889e-10
																	cdc42se1	8.571e-08	2.0405	0.415	0.129	0.00223129
																	hlx1	5.21774e-12	2.0397	0.488	0.115	1.35833e-07
																	marco	4.21929e-15	2.03967	0.415	0.069	1.09841e-10
																	abca1a	3.08917e-16	2.03964	0.927	0.473	8.04203e-12
																	bcl10	1.69571e-06	2.03915	0.366	0.119	0.0441445
																	si:dkey-253i9.4	3.41657e-09	2.03668	0.439	0.121	8.89437e-05
																	rgl1	1.36715e-07	2.03626	0.439	0.148	0.00355911
																	ccdc50	2.04481e-07	2.03584	0.366	0.106	0.00532325
																	arpc4	3.20419e-16	2.03507	0.976	0.796	8.34146e-12
																	timp2b	1.20502e-16	2.03471	0.634	0.143	3.13703e-12
																	lasp1	7.59699e-16	2.03468	0.951	0.606	1.97773e-11
																	si:ch1073-392o20.2	5.33578e-16	2.03442	0.902	0.437	1.38906e-11
																	hsp90b1	1.24193e-13	2.0344	0.902	0.542	3.23312e-09
																	zgc:162730	2.23385e-17	2.03416	0.854	0.292	5.81538e-13
																	atp6v1ab	5.135e-10	2.03255	0.805	0.463	1.3368e-05
																	mbnl2	2.43826e-17	2.03235	0.707	0.174	6.34753e-13
																	mapk12b	3.78918e-19	2.03083	0.805	0.222	9.86436e-15
																	herpud1	2.46846e-11	2.03034	0.585	0.19	6.42614e-07
																	acap1	5.24268e-07	2.03026	0.463	0.179	0.0136483
																	rhoca	7.94561e-15	2.02913	0.683	0.196	2.06848e-10
																	si:ch211-193e13.5	1.99213e-11	2.02906	0.439	0.1	5.18611e-07
																	pak2a	2.69774e-15	2.02764	0.951	0.646	7.02303e-11
																	zgc:123010	9.86769e-09	2.02571	0.537	0.202	0.000256886
																	ctsh	1.98906e-09	2.02513	0.683	0.33	5.17813e-05
																	ckbb	5.94588e-15	2.02333	0.854	0.369	1.54789e-10
																	tbk1	3.94063e-07	2.02332	0.488	0.191	0.0102586
																	elk3	1.2531e-07	2.02227	0.366	0.102	0.00326221
																	plcg2	9.31496e-13	2.02114	0.732	0.294	2.42496e-08
																	snx20	2.32985e-09	2.02066	0.366	0.084	6.0653e-05
																	enosf1	6.92749e-08	2.01934	0.39	0.114	0.00180343
																	bmi1b	9.50922e-09	2.01925	0.463	0.142	0.000247553
																	cnpy3	2.0053e-14	2.01736	0.951	0.671	5.22041e-10
																	ldha	1.29573e-15	2.01507	0.805	0.285	3.37317e-11
																	fam49a	1.10719e-06	2.01476	0.537	0.241	0.0288235
																	rrbp1a	2.41884e-15	2.0135	0.805	0.304	6.29698e-11
																	midn	4.3066e-15	2.01293	0.878	0.531	1.12114e-10
																	si:ch1073-406l10.2	4.03514e-10	2.01151	0.341	0.069	1.05047e-05
																	tmem189	2.9989e-19	2.00923	0.805	0.221	7.80704e-15
																	asah1b	4.04272e-16	2.0064	0.659	0.166	1.05244e-11
																	csrp1a	9.56009e-15	2.00382	0.707	0.217	2.48878e-10
																	pi4k2b	2.40849e-08	2.00193	0.463	0.154	0.000627002
																	arhgap45a	4.51488e-08	1.99944	0.561	0.24	0.00117536
																	hvcn1	2.28556e-08	1.99824	0.366	0.095	0.000594999
																	si:ch73-22o12.1	2.70319e-07	1.99719	0.39	0.122	0.00703722
																	map7d1b	2.17972e-07	1.99548	0.512	0.207	0.00567445
																	mapk3	4.78377e-11	1.99365	0.61	0.212	1.24536e-06
																	gsk3ba	1.41251e-15	1.9889	0.78	0.251	3.67718e-11
																	atl3	1.83088e-11	1.98832	0.634	0.24	4.76632e-07
																	tpmt.1	2.71869e-08	1.98759	0.439	0.133	0.000707755
																	si:dkey-171c9.3	9.67416e-07	1.98471	0.439	0.167	0.0251847
																	pxk	6.24008e-13	1.9807	0.585	0.159	1.62448e-08
																	atp6ap1b	4.15215e-11	1.98043	0.902	0.528	1.08093e-06
																	ctss2.1	1.31658e-20	1.97933	0.707	0.152	3.42745e-16
																	itm2bb	1.10397e-15	1.97928	0.878	0.366	2.87398e-11
																	cd81a	7.07018e-15	1.97759	0.927	0.55	1.84058e-10
																	gng12a	1.86942e-08	1.9771	0.415	0.117	0.000486665
																	serinc2	2.83571e-12	1.97434	0.512	0.124	7.3822e-08
																	arpc3	3.29821e-14	1.97322	1	0.865	8.58622e-10
																	pnpla7a	4.71691e-08	1.96946	0.561	0.234	0.00122795
																	slc35f6	1.37896e-08	1.9693	0.732	0.42	0.000358986
																	marcksl1a	5.56479e-15	1.96678	0.976	0.759	1.44868e-10
																	tbc1d5	1.59716e-08	1.96172	0.561	0.226	0.000415788
																	ly75	5.99056e-12	1.96101	0.463	0.115	1.55952e-07
																	sat1a.2	5.73136e-13	1.95942	0.951	0.712	1.49205e-08
																	etnk1	1.71019e-06	1.95759	0.39	0.133	0.0445213
																	SMIM22	4.45985e-10	1.9567	0.39	0.089	1.16103e-05
																	tmem30ab	3.34172e-09	1.95619	0.561	0.2	8.69949e-05
																	ahnak	1.34768e-07	1.95543	0.707	0.381	0.00350841
																	clptm1l	1.65459e-09	1.95451	0.512	0.166	4.30741e-05
																	ctss2.2	5.92234e-14	1.95421	0.537	0.12	1.54176e-09
																	vrk2	1.75026e-08	1.95387	0.463	0.148	0.000455645
																	psap	4.0004e-10	1.95284	0.951	0.81	1.04142e-05
																	lman2lb	1.10412e-09	1.94868	0.561	0.189	2.87435e-05
																	pitpnb	1.40445e-10	1.94502	0.634	0.253	3.65621e-06
																	aldocb	1.81175e-06	1.94329	0.463	0.183	0.0471652
																	cdh1	2.70749e-10	1.94296	0.537	0.173	7.0484e-06
																	bahcc1b	5.70864e-09	1.94221	0.634	0.27	0.000148613
																	CABZ01026681.1	7.84236e-08	1.93598	0.463	0.164	0.0020416
																	hsd17b12b	2.85895e-08	1.93549	0.488	0.162	0.00074427
																	ehbp1l1b	3.76901e-09	1.93505	0.439	0.121	9.81187e-05
																	sirt2	1.95965e-11	1.93421	0.756	0.335	5.10157e-07
																	vps25	6.18275e-14	1.93416	0.854	0.392	1.60956e-09
																	uggt1	2.32694e-12	1.93271	0.756	0.304	6.05771e-08
																	atp6v1d	1.26806e-11	1.93249	0.902	0.679	3.30113e-07
																	sept9b	1.96213e-15	1.93236	0.878	0.394	5.10802e-11
																	GCA	1.32315e-14	1.93034	0.902	0.503	3.44455e-10
																	rcan1a	3.41737e-08	1.93021	0.463	0.146	0.000889644
																	mapre1a	9.09347e-15	1.92987	0.951	0.708	2.3673e-10
																	arpc2	3.22761e-13	1.92964	0.976	0.79	8.40243e-09
																	stxbp2	5.32784e-09	1.92777	0.585	0.241	0.0001387
																	cbl	1.93722e-11	1.92766	0.707	0.269	5.04317e-07
																	dmxl2	5.7265e-15	1.92664	0.659	0.172	1.49078e-10
																	crema	2.22209e-08	1.92371	0.561	0.229	0.000578478
																	nadka-1	1.72628e-08	1.9214	0.585	0.237	0.000449403
																	CR855311.1	1.45467e-18	1.91799	0.683	0.151	3.78693e-14
																	hyou1	2.16589e-13	1.91779	0.902	0.562	5.63845e-09
																	aldh9a1a.1	3.03655e-14	1.91426	0.854	0.381	7.90506e-10
																	march7-2	1.00841e-07	1.91274	0.561	0.235	0.0026252
																	pdcd6ip	7.92787e-09	1.91186	0.61	0.243	0.000206386
																	sri	7.88846e-17	1.91114	0.902	0.359	2.0536e-12
																	gnb4b	1.06833e-06	1.90799	0.39	0.13	0.0278117
																	tmed5	8.27554e-12	1.90662	0.634	0.207	2.15437e-07
																	calr3a	7.73565e-13	1.9063	0.951	0.727	2.01382e-08
																	atp6v0ca	4.3892e-07	1.90619	1	0.967	0.0114264
																	tppp	3.84114e-12	1.90547	0.488	0.118	9.99963e-08
																	cry-dash	5.4008e-07	1.90546	0.39	0.127	0.0140599
																	WDR1	3.03082e-08	1.90311	0.463	0.146	0.000789013
																	s100a1	1.63253e-11	1.90159	0.317	0.055	4.24996e-07
																	spryd3	2.28887e-07	1.90085	0.439	0.153	0.00595862
																	si:dkey-16l2.16	1.49273e-10	1.89993	0.537	0.163	3.88603e-06
																	stk17b	8.40344e-07	1.89974	0.439	0.165	0.0218767
																	prcp	9.28039e-07	1.89869	0.39	0.129	0.0241596
																	cst14a.1	3.52194e-09	1.89862	0.561	0.209	9.16866e-05
																	tktb	2.49494e-14	1.89538	0.927	0.655	6.49507e-10
																	camk1b	8.49607e-12	1.89513	0.707	0.274	2.21178e-07
																	diaph2	1.73241e-09	1.89458	0.537	0.175	4.50998e-05
																	cdk2ap2	1.61565e-09	1.88901	0.683	0.32	4.20601e-05
																	snx4	1.24405e-09	1.8881	0.61	0.236	3.23863e-05
																	phtf1	7.70176e-09	1.8866	0.561	0.223	0.0002005
																	tcima	1.37894e-12	1.88613	0.585	0.165	3.58979e-08
																	fkbp11	7.08665e-07	1.88571	0.512	0.214	0.0184487
																	vps37c	8.80523e-08	1.88492	0.512	0.193	0.00229226
																	got2b	7.45722e-17	1.88041	0.951	0.428	1.94134e-12
																	ctsz	3.36312e-08	1.87998	0.683	0.384	0.000875522
																	sesn3	2.90539e-09	1.87838	0.439	0.123	7.56361e-05
																	tmx1	3.98626e-13	1.87228	0.878	0.534	1.03774e-08
																	SBNO2	2.04138e-11	1.87193	0.659	0.235	5.31434e-07
																	zgc:112962	7.98295e-08	1.87148	0.659	0.291	0.0020782
																	sptlc2a	2.03763e-10	1.86687	0.561	0.174	5.30455e-06
																	atrnl1b	2.81486e-07	1.86491	0.512	0.212	0.00732791
																	eno3	2.00751e-14	1.86212	0.927	0.545	5.22616e-10
																	igf2bp3	3.98237e-15	1.8609	1	0.756	1.03673e-10
																	pgam1a	1.48196e-14	1.85913	0.829	0.345	3.85798e-10
																	si:ch73-234b20.5	1.77558e-08	1.858	0.488	0.154	0.000462237
																	jam2a	6.04981e-07	1.85664	0.415	0.135	0.0157495
																	slc35b1	8.52695e-07	1.85661	0.366	0.111	0.0221982
																	tmsb1	5.0582e-10	1.85603	0.976	0.721	1.3168e-05
																	creld2	1.21626e-10	1.85563	0.707	0.313	3.16629e-06
																	rnaset2l	8.5989e-09	1.8552	0.39	0.1	0.000223855
																	rbm14b	1.4153e-06	1.85393	0.488	0.203	0.0368444
																	bpifcl	7.25125e-14	1.85217	0.537	0.122	1.88772e-09
																	uap1l1	2.85424e-08	1.85154	0.561	0.224	0.000743045
																	cxcr4b	1.20676e-13	1.85032	0.634	0.184	3.14156e-09
																	atp6v1ba	9.1625e-11	1.84869	0.976	0.828	2.38527e-06
																	dffa	2.97446e-08	1.84549	0.561	0.215	0.000774341
																	actb1	4.75105e-14	1.84443	1	1	1.23684e-09
																	zgc:158403	5.29151e-09	1.8432	0.39	0.099	0.000137754
																	ssr2	1.72708e-14	1.84127	1	0.866	4.49611e-10
																	wdr21-1	6.94387e-07	1.84053	0.463	0.176	0.018077
																	napsa	3.45521e-16	1.83629	0.951	0.474	8.99494e-12
																	CR318588.4	1.05644e-11	1.83628	1	0.901	2.75022e-07
																	prdx6	1.54904e-12	1.83606	0.854	0.374	4.03261e-08
																	acss2	1.3288e-10	1.83449	0.683	0.277	3.45928e-06
																	capza1b	4.06238e-15	1.83271	1	0.936	1.05756e-10
																	rock2a	1.5585e-10	1.82902	0.634	0.227	4.05724e-06
																	prkaa1	6.73591e-07	1.82849	0.659	0.371	0.0175356
																	plcg1	6.78495e-10	1.82582	0.634	0.252	1.76632e-05
																	lman1	1.40337e-06	1.8176	0.463	0.189	0.0365339
																	calr3b	9.65637e-16	1.81659	1	0.854	2.51384e-11
																	ganab	1.11596e-07	1.8159	0.561	0.244	0.00290518
																	rbpjb	1.51406e-08	1.81571	0.561	0.206	0.000394156
																	lrrfip1a	2.78857e-16	1.81317	1	0.759	7.25948e-12
																	map3k4	9.31347e-07	1.80795	0.488	0.187	0.0242457
																	lgals9l1	6.07252e-08	1.80497	0.293	0.066	0.00158086
																	slc39a7	3.97647e-11	1.8046	0.805	0.424	1.0352e-06
																	tlcd4b	1.80184e-10	1.80298	0.732	0.333	4.69072e-06
																	zswim7	3.15939e-08	1.80083	0.561	0.229	0.000822484
																	ifi30	1.0137e-16	1.7992	0.756	0.212	2.63896e-12
																	hacd2	1.28881e-12	1.79493	0.854	0.407	3.35516e-08
																	pdia6	4.26759e-15	1.79461	1	0.616	1.11098e-10
																	anxa4	1.93675e-14	1.79238	0.951	0.648	5.04195e-10
																	pfkpa	2.09132e-08	1.7916	0.39	0.103	0.000544432
																	RASA2	3.35184e-09	1.79084	0.61	0.235	8.72585e-05
																	sec61a1	2.09707e-14	1.78885	1	0.66	5.4593e-10
																	m6pr	4.63498e-11	1.78878	0.829	0.528	1.20662e-06
																	cpne1	6.78004e-12	1.78739	0.854	0.582	1.76505e-07
																	gnmt	5.06394e-08	1.78505	0.537	0.208	0.00131829
																	pdia4	2.53508e-12	1.78496	0.829	0.459	6.59957e-08
																	npc1	1.06423e-08	1.78144	0.732	0.386	0.00027705
																	si:ch73-199g24.2	1.54037e-09	1.77709	0.756	0.387	4.01004e-05
																	plcb3	7.57959e-07	1.77634	0.415	0.137	0.0197319
																	cfl1	2.14371e-16	1.77634	1	1	5.58072e-12
																	itpr2	1.30412e-06	1.77604	0.463	0.173	0.0339502
																	gsta.1	1.00636e-10	1.77469	0.902	0.64	2.61986e-06
																	lrp10	8.34298e-09	1.7745	0.561	0.204	0.000217193
																	sdf2l1	2.9015e-09	1.77341	0.756	0.411	7.55348e-05
																	fkbp2	3.05322e-14	1.77153	0.951	0.766	7.94844e-10
																	pdia3	4.15223e-15	1.76914	0.951	0.521	1.08095e-10
																	commd7	1.14744e-11	1.76538	0.854	0.533	2.98712e-07
																	gnai1	3.63493e-12	1.76486	0.878	0.553	9.46281e-08
																	ARF5	6.34799e-12	1.7646	0.854	0.5	1.65257e-07
																	ggps1	6.83827e-09	1.76254	0.585	0.212	0.000178021
																	asns	1.87425e-06	1.76092	0.39	0.129	0.0487924
																	taldo1	6.21352e-08	1.759	0.39	0.108	0.00161757
																	hopx	1.62189e-07	1.75899	0.463	0.16	0.00422225
																	sh3bgrl3	3.399e-15	1.75787	0.976	0.642	8.84862e-11
																	syne1b	1.38278e-06	1.756	0.293	0.075	0.0359979
																	npepl1	1.77732e-13	1.75518	0.927	0.556	4.62689e-09
																	ptmaa	3.32992e-13	1.75481	1	0.868	8.66879e-09
																	cmpk	6.46735e-14	1.75293	0.927	0.571	1.68365e-09
																	zgc:175088	2.93164e-13	1.7526	0.854	0.346	7.63193e-09
																	scarb2a	1.09237e-09	1.74667	0.683	0.298	2.84377e-05
																	nrros	3.04815e-12	1.74592	0.878	0.614	7.93525e-08
																	selenos	7.12016e-07	1.74376	0.537	0.223	0.0185359
																	iqgap2	1.17458e-11	1.74226	0.707	0.27	3.05779e-07
																	phgdh	2.96926e-08	1.73889	0.659	0.314	0.000772987
																	pfkfb4a	1.84134e-06	1.7363	0.415	0.146	0.0479356
																	slc38a7	8.99272e-08	1.73612	0.659	0.299	0.00234108
																	capza1a	2.6976e-15	1.73603	1	0.818	7.02265e-11
																	ms4a17a.8	4.63872e-13	1.73433	0.488	0.105	1.2076e-08
																	jmjd1cb	4.93962e-10	1.73387	0.732	0.293	1.28593e-05
																	vat1	3.26582e-08	1.73159	0.537	0.197	0.000850191
																	si:ch211-122f10.4	9.24572e-08	1.72679	0.634	0.295	0.00240694
																	gpr108	2.75234e-09	1.72525	0.683	0.293	7.16517e-05
																	ddah2	1.82694e-06	1.71823	0.39	0.13	0.0475608
																	csk	2.84536e-07	1.71722	0.61	0.289	0.00740734
																	psip1a	1.2248e-06	1.7146	0.512	0.206	0.0318853
																	pkig	4.24094e-08	1.71212	0.512	0.18	0.00110404
																	hexb	4.63714e-11	1.70721	0.805	0.406	1.20719e-06
																	ptpn11a	2.03216e-11	1.70276	0.829	0.418	5.29032e-07
																	surf4l	5.39963e-07	1.70092	0.585	0.284	0.0140569
																	asph	2.61194e-10	1.69774	0.732	0.355	6.79967e-06
																	marcksl1b	3.83447e-09	1.69422	0.976	0.898	9.98228e-05
																	rp2	7.71505e-08	1.69365	0.683	0.33	0.00200846
																	C1H4orf33	2.40543e-10	1.69357	0.78	0.429	6.26206e-06
																	sec11a	1.69176e-16	1.69226	1	0.911	4.40416e-12
																	si:ch211-226m16.2	1.96783e-11	1.6903	0.878	0.588	5.12286e-07
																	arf5	6.21669e-16	1.68504	0.976	0.634	1.61839e-11
																	nfkbie	7.7268e-12	1.68304	0.756	0.289	2.01152e-07
																	ptenb	3.83955e-12	1.68297	0.854	0.427	9.99551e-08
																	dnajb11	3.01034e-13	1.68218	0.951	0.648	7.83682e-09
																	ptbp3	1.3789e-06	1.68175	0.61	0.332	0.0358969
																	znf654	3.72334e-07	1.67858	0.561	0.235	0.00969296
																	naga	4.1628e-12	1.67734	0.927	0.588	1.0837e-07
																	ugp2b	4.18897e-10	1.66855	0.707	0.309	1.09051e-05
																	pmm2	2.19399e-09	1.66574	0.805	0.571	5.71162e-05
																	cd164	1.24613e-08	1.66434	0.707	0.358	0.000324405
																	ifngr2	2.86011e-09	1.66386	0.561	0.197	7.44573e-05
																	mapk14a	3.93915e-09	1.6636	0.659	0.275	0.000102548
																	sdr16c5b	3.84176e-09	1.66242	0.829	0.529	0.000100013
																	dbnlb	8.88824e-07	1.66175	0.707	0.461	0.0231387
																	sec61b	7.47195e-14	1.66156	0.976	0.898	1.94517e-09
																	prss16	2.71743e-09	1.65689	0.732	0.352	7.07427e-05
																	hyal2b	3.7463e-07	1.65551	0.415	0.13	0.00975274
																	pik3cg	1.40781e-07	1.65113	0.537	0.216	0.00366496
																	canx	1.77111e-16	1.6497	1	0.92	4.61073e-12
																	yrk	8.07328e-11	1.6489	0.829	0.492	2.10172e-06
																	lrrc59	3.63187e-10	1.64525	0.805	0.439	9.45486e-06
																	sptssa	1.38506e-10	1.64253	0.878	0.636	3.60573e-06
																	krtcap2	4.8988e-14	1.64205	1	0.798	1.2753e-09
																	tnip1	1.37169e-09	1.64192	0.878	0.586	3.57092e-05
																	tecrb	1.37182e-06	1.64087	0.463	0.178	0.0357126
																	p4hb	3.54516e-13	1.64014	0.951	0.64	9.22911e-09
																	ilk	2.12789e-09	1.63937	0.756	0.399	5.53954e-05
																	snx17	2.06646e-07	1.63545	0.634	0.299	0.00537963
																	nt5c2a	1.28514e-09	1.63355	0.585	0.204	3.34561e-05
																	klf6a	9.63137e-15	1.63142	0.951	0.484	2.50733e-10
																	jak1	1.37544e-15	1.63047	0.976	0.625	3.58068e-11
																	lactb	3.48455e-08	1.62654	0.634	0.274	0.000907134
																	tpp1	9.52923e-07	1.61986	0.659	0.399	0.0248074
																	cyth4b	3.57129e-07	1.61515	0.488	0.18	0.00929713
																	ralbp1	3.1445e-14	1.612	0.951	0.579	8.18607e-10
																	arhgdia	1.39722e-14	1.61122	1	0.97	3.63738e-10
																	fmo5	5.79267e-08	1.60919	0.463	0.143	0.00150801
																	nfe2l2a	5.72514e-13	1.60916	0.927	0.556	1.49043e-08
																	ctsla	1.56096e-10	1.60901	0.976	0.653	4.06366e-06
																	rnaset2	6.00477e-11	1.60873	0.878	0.49	1.56322e-06
																	spns3	1.4647e-07	1.60858	0.488	0.174	0.00381305
																	nucb1	1.34642e-11	1.60837	0.878	0.574	3.50514e-07
																	ptbp1a	2.864e-14	1.60766	0.976	0.615	7.45585e-10
																	mlx	4.97235e-10	1.60427	0.756	0.392	1.29445e-05
																	grb2b	1.36195e-10	1.60422	0.878	0.637	3.54557e-06
																	arhgef1b	2.0016e-09	1.60194	0.707	0.35	5.21077e-05
																	cbr1l	4.99244e-14	1.60115	0.976	0.688	1.29968e-09
																	ep300b	8.03314e-10	1.5964	0.756	0.35	2.09127e-05
																	hspa5	1.72342e-13	1.59188	0.976	0.779	4.48659e-09
																	scamp2	6.3214e-11	1.59011	0.805	0.409	1.64565e-06
																	chmp3	4.40929e-10	1.58918	0.707	0.29	1.14787e-05
																	snd1	1.05842e-11	1.58712	0.902	0.649	2.75537e-07
																	rap1b	1.11827e-14	1.58606	1	0.838	2.91118e-10
																	tpm3	2.3195e-16	1.58606	1	0.881	6.03835e-12
																	atg16l1	2.4698e-08	1.5842	0.634	0.287	0.000642962
																	zgc:77262	5.0581e-08	1.58126	0.683	0.319	0.00131677
																	chmp4bb	7.67642e-13	1.57988	0.927	0.732	1.9984e-08
																	pank1b	4.0321e-07	1.57949	0.634	0.314	0.0104968
																	myl12.1	8.80526e-16	1.57872	1	0.995	2.29227e-11
																	mob3a	3.16971e-08	1.5783	0.805	0.503	0.000825172
																	tradd	1.78319e-09	1.57436	0.683	0.279	4.64218e-05
																	lin7c	1.43206e-06	1.57317	0.561	0.257	0.0372807
																	zgc:101679	4.28253e-07	1.5695	0.61	0.315	0.0111487
																	pak2b	2.38644e-13	1.56855	0.951	0.571	6.21262e-09
																	ostc	3.07549e-13	1.56715	0.976	0.692	8.00642e-09
																	gtf2a2	5.97613e-09	1.56676	0.756	0.406	0.000155577
																	dram2b	5.21833e-08	1.56264	0.683	0.378	0.00135849
																	dync1i2a	5.99961e-16	1.56216	1	0.703	1.56188e-11
																	sec61a1l	3.59213e-07	1.56088	0.634	0.307	0.0093514
																	ist1	1.70528e-08	1.56058	0.707	0.372	0.000443936
																	ndfip1l	2.34875e-07	1.55815	0.732	0.448	0.0061145
																	vps4b	1.79887e-12	1.55739	0.976	0.708	4.68299e-08
																	wbp2nl	3.63795e-14	1.55736	0.976	0.624	9.47066e-10
																	rab5aa	1.61883e-11	1.55725	0.854	0.435	4.21429e-07
																	plecb	1.04505e-06	1.55213	0.61	0.314	0.0272057
																	selenow1	1.86638e-11	1.55063	0.976	0.916	4.85875e-07
																	cnpy1	2.9987e-07	1.55061	0.512	0.186	0.00780651
																	ssr1	1.94247e-07	1.54917	0.683	0.349	0.00505684
																	sucla2	3.42008e-10	1.54916	0.902	0.619	8.90349e-06
																	glod5	5.67557e-08	1.54659	0.732	0.411	0.00147752
																	C2H14orf119	2.91316e-09	1.53741	0.805	0.438	7.58382e-05
																	jdp2b	1.99903e-08	1.53685	0.512	0.172	0.000520409
																	setd3	7.28475e-07	1.53632	0.659	0.351	0.0189644
																	rab7a	1.38015e-08	1.53377	0.805	0.445	0.000359293
																	cyb5r3	9.25237e-07	1.52726	0.61	0.305	0.0240867
																	ywhaz	8.87096e-17	1.51838	1	0.942	2.30938e-12
																	crlf3	8.85478e-10	1.51333	0.829	0.473	2.30516e-05
																	btg1	6.96392e-13	1.51299	1	0.887	1.81292e-08
																	kdelr2b	4.99478e-10	1.5113	0.854	0.497	1.30029e-05
																	msna	1.28308e-14	1.51043	1	0.992	3.34025e-10
																	derl1	1.51287e-07	1.50707	0.659	0.354	0.00393844
																	hic1l	1.09795e-06	1.50575	0.683	0.385	0.0285828
																	ap1s2	2.90703e-08	1.50421	0.756	0.39	0.000756788
																	si:ch211-262i1.6	6.70853e-07	1.49901	0.61	0.294	0.0174643
																	lxn	4.46472e-07	1.49704	0.829	0.56	0.011623
																	mdh2	6.61076e-11	1.4954	0.878	0.513	1.72098e-06
																	psenen	3.05532e-08	1.49482	0.78	0.462	0.000795391
																	os9	1.91207e-10	1.49464	0.829	0.412	4.97769e-06
																	idh1	2.23367e-09	1.49437	0.927	0.642	5.81493e-05
																	atp2a2b	1.52933e-09	1.49375	0.854	0.587	3.98131e-05
																	si:dkey-112e7.2	4.60555e-11	1.49291	0.927	0.756	1.19896e-06
																	mtmr8	8.81458e-08	1.48359	0.585	0.235	0.0022947
																	zgc:56525	7.94372e-10	1.47759	0.854	0.567	2.06799e-05
																	rasal2	5.71911e-09	1.47353	0.61	0.218	0.000148886
																	MYO9B	3.02898e-07	1.46925	0.585	0.258	0.00788535
																	lrpap1	9.9181e-07	1.46921	0.707	0.448	0.0258198
																	babam1	9.18659e-07	1.46753	0.585	0.263	0.0239155
																	hsd17b10	2.7477e-08	1.46377	0.732	0.347	0.000715308
																	ywhah	1.23716e-09	1.45891	0.78	0.373	3.22069e-05
																	zgc:193742	1.1255e-07	1.45228	0.634	0.273	0.00293002
																	ezrb	6.25482e-07	1.45059	0.634	0.308	0.0162832
																	parvg	6.75305e-11	1.44899	0.902	0.546	1.75802e-06
																	kif13ba	5.48121e-07	1.44797	0.61	0.269	0.0142692
																	f13a1b	3.65852e-13	1.44625	1	0.972	9.52423e-09
																	rhoab	1.24705e-14	1.446	1	0.903	3.24643e-10
																	arf1	3.88412e-12	1.44385	1	0.722	1.01115e-07
																	atp6v1h	1.23397e-09	1.44238	0.878	0.636	3.21239e-05
																	atp6v1g1	1.06969e-07	1.43707	0.976	0.961	0.00278472
																	eif4ebp1	2.07593e-15	1.43549	1	0.9	5.40428e-11
																	tmed2	7.88227e-15	1.43517	1	0.873	2.05199e-10
																	mpdu1b	5.29382e-08	1.42606	0.61	0.247	0.00137814
																	tmem131l	4.3823e-07	1.42598	0.805	0.505	0.0114084
																	capns1a	2.15051e-07	1.4258	0.756	0.445	0.00559844
																	ywhabl	2.76255e-13	1.42419	0.976	0.941	7.19175e-09
																	gmppb	4.4904e-07	1.42382	0.78	0.502	0.0116899
																	ptgr1	3.599e-10	1.42019	0.854	0.456	9.36927e-06
																	slc31a1	3.0348e-09	1.4199	0.805	0.405	7.90051e-05
																	acbd3	1.49041e-11	1.41852	0.902	0.596	3.87999e-07
																	rer1	5.64188e-09	1.41714	0.878	0.635	0.000146875
																	tmem59	4.74485e-07	1.41695	0.732	0.431	0.0123523
																	ldhba	1.86197e-11	1.41551	0.976	0.835	4.84728e-07
																	rab1ba	8.11163e-07	1.41409	0.78	0.566	0.021117
																	si:dkey-69o16.5	4.93997e-07	1.41182	0.707	0.418	0.0128602
																	spcs3	7.76108e-13	1.41066	0.976	0.87	2.02044e-08
																	vma21	1.68235e-10	1.40783	0.927	0.789	4.37967e-06
																	serp1	2.05116e-09	1.39988	0.927	0.699	5.33979e-05
																	akr1a1b	9.42115e-09	1.39338	0.683	0.309	0.000245261
																	ssr4	1.10258e-14	1.38929	1	0.987	2.87035e-10
																	txnipa	1.17334e-07	1.38847	0.927	0.81	0.00305456
																	tmed10	3.76502e-12	1.38321	0.976	0.889	9.80148e-08
																	ssr3	1.93845e-13	1.38182	1	0.989	5.04638e-09
																	sdcbp2	2.77814e-08	1.38127	0.878	0.721	0.000723234
																	rhoac	3.49446e-15	1.37512	1	0.799	9.09712e-11
																	spcs2	2.61179e-11	1.37478	1	0.86	6.79926e-07
																	add3a	3.08538e-08	1.37309	0.732	0.35	0.000803218
																	gnptab	9.91712e-08	1.37264	0.732	0.399	0.00258172
																	rab21	1.80805e-06	1.37243	0.634	0.34	0.0470689
																	arl6ip1	1.11436e-08	1.36336	0.951	0.907	0.000290101
																	ssu72	3.4468e-07	1.36124	0.707	0.404	0.00897305
																	cst14a.2	1.28488e-10	1.36032	1	0.957	3.34494e-06
																	tax1bp3	6.96318e-07	1.35978	0.659	0.35	0.0181272
																	prkcsh	5.42036e-07	1.35959	0.707	0.374	0.0141108
																	selenot2	1.41492e-08	1.35806	0.829	0.476	0.000368346
																	glud1b	6.36734e-07	1.35707	0.585	0.251	0.0165761
																	actr1	1.63068e-06	1.3567	0.732	0.551	0.0424515
																	selenof	2.99226e-15	1.35457	1	0.98	7.78976e-11
																	aph1b	1.90903e-07	1.35102	0.732	0.424	0.00496977
																	pdcd10a	1.86052e-10	1.34598	0.902	0.578	4.84348e-06
																	fabp11a	2.99316e-07	1.34523	0.756	0.448	0.0077921
																	prdx1	1.61959e-10	1.33837	0.976	0.882	4.21628e-06
																	esd	1.06125e-06	1.33246	0.659	0.38	0.0276274
																	ncor2	4.06576e-08	1.33135	0.707	0.332	0.00105844
																	derl2	1.67422e-07	1.32995	0.707	0.354	0.0043585
																	rpn1	1.70698e-08	1.3285	0.902	0.737	0.000444377
																	suclg1	2.13811e-12	1.32191	1	0.99	5.56615e-08
																	id2a	2.26738e-07	1.31471	0.805	0.517	0.00590267
																	irf2a	6.07349e-08	1.31398	0.829	0.597	0.00158111
																	asb12a	8.23078e-07	1.31354	0.78	0.53	0.0214272
																	birc6	5.81597e-08	1.31265	0.854	0.531	0.00151407
																	mtdha	2.05409e-12	1.30865	1	0.917	5.3474e-08
																	atp6v0b	3.46744e-07	1.30696	0.878	0.642	0.00902679
																	emd	4.56176e-07	1.30674	0.683	0.355	0.0118756
																	zgc:158564	9.86065e-10	1.29837	0.927	0.644	2.56702e-05
																	reep5	9.06981e-12	1.29573	1	0.943	2.36114e-07
																	mtpn	1.54168e-10	1.29449	0.976	0.871	4.01345e-06
																	erbin	7.25168e-07	1.29428	0.732	0.407	0.0188783
																	ywhaqa	3.004e-10	1.27625	0.976	0.746	7.82032e-06
																	map2k6	1.14346e-11	1.27556	0.976	0.659	2.97677e-07
																	ppib	7.1128e-15	1.27317	1	0.976	1.85168e-10
																	cybc1	2.22689e-08	1.27156	0.805	0.527	0.000579726
																	ost4	1.51277e-12	1.27155	1	0.96	3.9382e-08
																	prkab1b	3.17167e-10	1.26601	0.902	0.476	8.25681e-06
																	atrx	4.99035e-07	1.26364	0.902	0.741	0.0129914
																	si:dkey-222f8.3	1.61783e-10	1.26216	0.927	0.746	4.21169e-06
																	vaspb	4.33149e-07	1.26191	0.732	0.407	0.0112762
																	bsg	1.24563e-10	1.25889	1	0.889	3.24275e-06
																	eif4g2a	1.11567e-07	1.25632	0.878	0.596	0.00290442
																	il10rb	2.75037e-07	1.25478	0.805	0.479	0.00716003
																	prrc2c	1.41202e-10	1.25379	0.951	0.606	3.67592e-06
																	ralab	8.14487e-08	1.24803	0.78	0.415	0.00212035
																	cyb5a	1.19871e-11	1.24283	0.976	0.798	3.12061e-07
																	tmem131	2.35186e-09	1.23985	0.927	0.65	6.1226e-05
																	hspd1	2.61528e-11	1.23	1	0.892	6.80836e-07
																	tram1	7.5703e-10	1.22703	1	0.886	1.97078e-05
																	DHDH	1.21388e-07	1.22509	0.805	0.533	0.00316008
																	hif1ab	1.69768e-07	1.22358	0.854	0.606	0.00441958
																	ube2na	1.50684e-13	1.21975	1	0.942	3.92276e-09
																	krt8	1.57832e-06	1.21859	0.854	0.757	0.0410885
																	pdhb	1.55626e-08	1.21674	0.878	0.641	0.000405141
																	gbp	1.29817e-06	1.21338	0.756	0.424	0.0337952
																	SERP1	4.52092e-10	1.21314	0.951	0.757	1.17693e-05
																	sec61g	1.53485e-14	1.20986	1	1	3.99566e-10
																	mrpl33	9.42236e-10	1.20536	0.951	0.813	2.45292e-05
																	selenow2a	2.47804e-09	1.20418	0.951	0.729	6.45109e-05
																	rhbdf1a	2.01221e-08	1.19915	0.878	0.582	0.000523838
																	rnf121	3.30279e-07	1.19529	0.829	0.619	0.00859816
																	fermt3b	5.10215e-09	1.19061	0.78	0.348	0.000132824
																	mydgf	4.63974e-09	1.18952	0.878	0.605	0.000120786
																	coro1ca	2.91116e-08	1.18946	0.951	0.736	0.000757863
																	si:ch211-288g17.3	8.20714e-12	1.18189	1	0.942	2.13656e-07
																	tbc1d23	1.12459e-06	1.18106	0.756	0.459	0.0292764
																	cdc42	2.22086e-11	1.18012	0.927	0.775	5.78157e-07
																	ehmt1a	1.36662e-06	1.17969	0.732	0.434	0.0355773
																	aldoaa	3.67486e-14	1.17699	1	0.947	9.56676e-10
																	clpp	1.56725e-10	1.17005	0.927	0.813	4.08003e-06
																	prdx4	5.72167e-08	1.16229	0.951	0.766	0.00148952
																	rhoaa	2.42277e-15	1.16097	1	0.971	6.3072e-11
																	ccni	1.27429e-07	1.15449	0.927	0.754	0.00331737
																	csnk1g2b	9.80216e-08	1.14753	0.878	0.737	0.0025518
																	nucks1a	4.74189e-11	1.14711	0.976	0.874	1.23446e-06
																	ubap2l	2.20336e-07	1.14332	0.902	0.608	0.005736
																	uba1	2.26654e-08	1.14316	0.902	0.802	0.000590048
																	baz2ba	6.6313e-07	1.14264	0.78	0.442	0.0172633
																	tmed9	1.91768e-07	1.13886	0.854	0.686	0.0049923
																	gnb1a	1.57538e-14	1.13314	1	0.992	4.10119e-10
																	mob1a	5.14515e-07	1.13176	0.878	0.711	0.0133944
																	ap1m1	2.46524e-09	1.12676	0.976	0.774	6.41777e-05
																	dbi	1.09952e-13	1.12537	1	0.997	2.86239e-09
																	ogdha	2.60063e-09	1.12242	0.927	0.639	6.77022e-05
																	ndufs8a	2.54046e-07	1.11785	0.854	0.574	0.00661358
																	smap1	2.69965e-07	1.10676	0.951	0.783	0.00702799
																	myh9b	1.29539e-06	1.09818	0.829	0.54	0.033723
																	mcl1a	1.04408e-10	1.0981	0.976	0.947	2.71806e-06
																	capns1b	2.84697e-08	1.09584	0.927	0.732	0.000741151
																	ube2e1	2.35428e-09	1.09388	0.927	0.778	6.12891e-05
																	dctn3	5.5504e-08	1.09335	0.902	0.704	0.00144493
																	dnajc1	2.91055e-08	1.08546	0.927	0.814	0.000757705
																	ppiaa	1.76378e-16	1.08066	1	1	4.59164e-12
																	nars1	5.79127e-11	1.07884	1	0.861	1.50764e-06
																	slc25a55a	7.91344e-08	1.07724	0.878	0.734	0.00206011
																	kif5ba	9.51336e-07	1.07343	0.902	0.701	0.0247661
																	stt3b	1.10509e-06	1.07046	0.829	0.659	0.0287687
																	sept7b	1.38486e-07	1.06787	0.951	0.823	0.00360521
																	ddost	3.46764e-10	1.06218	1	0.936	9.02729e-06
																	magt1	1.20343e-07	1.05091	0.951	0.788	0.00313289
																	ppp1r12a	3.53774e-07	1.04098	0.902	0.704	0.0092098
																	atp6v0e1	1.55894e-06	1.03675	1	0.991	0.0405839
																	nucb2a	1.08805e-07	1.01077	0.927	0.759	0.00283251
																	gnb1b	5.78071e-13	1.0045	1	0.979	1.50489e-08
																	nup153	1.8291e-06	1.00353	0.854	0.623	0.0476169
																	khdrbs1b	1.35692e-10	0.992942	1	0.925	3.53246e-06
																	nmt1a	8.03149e-07	0.992823	0.878	0.724	0.0209084
																	copb1	3.32161e-07	0.98943	0.902	0.726	0.00864716
																	rab2a	3.98647e-08	0.978269	0.951	0.905	0.0010378
																	ivns1abpb	1.26428e-06	0.975062	0.902	0.669	0.032913
																	brk1	1.83461e-09	0.969944	0.951	0.833	4.77604e-05
																	rcor1	1.20172e-06	0.968059	0.829	0.751	0.0312843
																	ptmab	7.7533e-13	0.962883	1	1	2.01842e-08
																	sltm	6.56563e-07	0.956536	1	0.817	0.0170923
																	tmem258	1.039e-10	0.951419	1	0.997	2.70482e-06
																	rab5if	5.034e-07	0.950999	0.902	0.926	0.013105
																	hk1	6.40758e-07	0.950406	0.902	0.786	0.0166809
																	cmip	1.37208e-06	0.947509	0.805	0.526	0.0357194
																	dhrs12	1.25717e-06	0.943992	0.854	0.66	0.0327279
																	si:ch211-214j24.10	1.1338e-08	0.942732	1	0.899	0.000295163
																	selenoh	6.66034e-10	0.942543	1	0.977	1.73389e-05
																	lsm4	1.76812e-10	0.936062	1	0.926	4.60294e-06
																	usp9	1.87195e-06	0.92461	0.829	0.687	0.0487324
																	dad1	1.2388e-11	0.915075	1	0.991	3.22496e-07
																	hsbp1b	1.80426e-09	0.914488	1	0.945	4.69704e-05
																	cox8a	1.53622e-17	0.907403	1	1	3.99923e-13
																	igf2bp1	4.13715e-11	0.903372	1	0.982	1.07703e-06
																	acin1a	1.76937e-10	0.898957	1	0.919	4.6062e-06
																	rhocb	9.33751e-08	0.898087	0.976	0.881	0.00243083
																	elavl1a	5.25101e-07	0.890759	0.902	0.711	0.0136699
																	gng5	8.74877e-12	0.890722	1	0.989	2.27757e-07
																	tmed7	3.74911e-08	0.885927	1	0.898	0.000976005
																	nme2b.1	2.46769e-12	0.873701	1	1	6.42414e-08
																	glo1	6.43778e-07	0.870985	0.976	0.922	0.0167595
																	ranbp1	2.26625e-09	0.869042	1	0.962	5.89972e-05
																	mapkapk2a	4.11551e-09	0.868591	1	0.861	0.000107139
																	ktn1	1.03178e-07	0.858388	0.951	0.953	0.00268604
																	gdi2	2.55756e-12	0.856649	1	0.996	6.6581e-08
																	CR383676.2	6.20114e-13	0.849542	1	1	1.61434e-08
																	g3bp1	7.07227e-07	0.846647	0.951	0.889	0.0184112
																	sap30l	5.28104e-10	0.831235	1	0.951	1.37481e-05
																	spcs1	2.95746e-09	0.823946	1	0.977	7.69915e-05
																	ywhaqb	4.30981e-12	0.823921	1	0.996	1.12197e-07
																	hnrnpub	5.46593e-07	0.820641	0.902	0.917	0.0142295
																	atp5mc3a	2.08336e-09	0.818055	1	0.989	5.42362e-05
																	max	1.02519e-07	0.806177	0.951	0.917	0.00266887
																	csde1	6.14505e-09	0.804566	1	0.973	0.000159974
																	ywhabb	9.4205e-11	0.800564	1	0.984	2.45244e-06
																	oaz1a	6.87154e-11	0.799144	1	0.996	1.78887e-06
																	eef1db	2.22118e-09	0.797228	1	0.969	5.7824e-05
																	fkbp1aa	4.90556e-11	0.77843	1	0.998	1.27706e-06
																	mt-nd3	3.25062e-08	0.777727	1	0.993	0.000846234
																	etfb	2.65722e-09	0.776199	1	0.905	6.91755e-05
																	hdlbpa	2.23786e-08	0.768493	0.976	0.979	0.000582583
																	BOLA2	2.00518e-07	0.749135	1	0.827	0.00522009
																	pnrc2	3.0717e-10	0.744818	1	0.993	7.99654e-06
																	h3f3b.1-1	1.28405e-08	0.74325	1	0.995	0.000334277
																	thrap3b	1.03801e-06	0.739285	1	0.961	0.0270225
																	ube2v2	7.2847e-12	0.736985	1	1	1.89643e-07
																	hmga1a	3.96787e-12	0.735451	1	1	1.03296e-07
																	zgc:153867	1.87104e-12	0.734534	1	1	4.87087e-08
																	idh2	1.88355e-08	0.73245	1	0.974	0.000490345
																	srrm1	1.25069e-06	0.727046	0.976	0.914	0.0325593
																	smim15	1.398e-06	0.713264	0.976	0.95	0.0363942
																	cirbpa	8.88429e-14	0.712783	1	1	2.31285e-09
																	ywhaba	1.12019e-12	0.7116	1	0.999	2.9162e-08
																	calm3a	5.88049e-08	0.710791	1	0.997	0.00153087
																	mt-nd1	2.553e-10	0.702405	1	1	6.64622e-06
																	slc25a5	5.53693e-12	0.688431	1	1	1.44143e-07
																	ndufc2	6.7584e-07	0.686125	1	0.975	0.0175941
																	rab1ab	3.29512e-08	0.672148	1	0.996	0.000857818
																	uqcrfs1	3.65302e-08	0.661545	1	0.996	0.000950992
																	gpx4b	1.66339e-08	0.652575	1	0.996	0.000433031
																	srsf11	9.13055e-07	0.65243	1	0.971	0.0237696
																	oaz1b	8.20001e-09	0.650865	1	0.982	0.000213471
																	TXN	1.26858e-12	0.642907	1	1	3.3025e-08
																	sumo3a	1.45062e-06	0.637096	0.976	0.968	0.037764
																	ywhae1	1.48981e-06	0.635787	1	0.987	0.0387842
																	hnrnpa0b	3.02327e-09	0.624919	1	1	7.87048e-05
																	atp5pf	3.35802e-10	0.622563	1	1	8.74193e-06
																	mt-co3	5.64187e-13	0.615197	1	1	1.46875e-08
																	mt-nd2	2.1242e-08	0.608828	1	1	0.000552992
																	mt-atp6	2.98781e-10	0.605334	1	1	7.77818e-06
																	syncrip	2.84054e-08	0.603898	1	0.994	0.000739477
																	tbca	1.11589e-06	0.594249	0.976	0.959	0.0290501
																	cox4i1	1.18285e-11	0.594105	1	1	3.07931e-07
																	polr2f	1.21929e-06	0.590088	0.976	0.974	0.0317417
																	pfdn5	7.1492e-07	0.587627	1	0.965	0.0186115
																	metap2b	1.15798e-07	-0.596465	0.976	0.998	0.00301457
																	qkia	1.29972e-06	-0.663973	0.976	0.987	0.0338356
																	abce1	1.22102e-08	-0.711866	1	0.99	0.000317869
																	si:ch211-162e15.3	1.50879e-06	-0.729083	0.878	0.969	0.0392783
																	atp2b1a	1.39661e-06	-0.753818	0.951	0.984	0.0363579
																	vdac2	4.28326e-15	-0.840843	1	1	1.11506e-10
																	abcb10	4.18563e-07	-0.910051	0.366	0.859	0.0108965
																	tmem11	1.93918e-09	-0.921503	0.878	0.962	5.04826e-05
																	pabpc4	1.76894e-06	-0.957875	0.39	0.748	0.0460508
																	slirp	1.9858e-10	-0.989374	0.854	0.981	5.16964e-06
																	larp1b	2.014e-07	-0.99471	0.878	0.95	0.00524304
																	ap1b1	1.62409e-07	-1.00059	0.756	0.931	0.00422798
																	sdf4	1.2975e-06	-1.03668	0.683	0.859	0.0337777
																	gins4	6.42626e-08	-1.14649	0.61	0.882	0.00167295
																	acss1	1.48306e-06	-1.1516	0.39	0.798	0.0386084
																	ell2	5.23159e-07	-1.16018	0.707	0.898	0.0136194
																	isca1	1.54066e-06	-1.18282	0.341	0.741	0.0401081
																	snx3	6.81452e-13	-1.23661	0.951	0.991	1.77402e-08
																	egln1b	4.85826e-07	-1.23716	0.439	0.798	0.0126475
																	ccnd1	6.68219e-09	-1.25804	0.829	0.974	0.000173958
																	cecr2	4.07567e-07	-1.28421	0.39	0.787	0.0106102
																	rnaseh2c	7.00144e-08	-1.29741	0.488	0.792	0.00182268
																	mthfd2	4.07962e-07	-1.30331	0.585	0.813	0.0106205
																	anp32b	8.56166e-13	-1.30409	1	0.994	2.22886e-08
																	susd1	4.40027e-09	-1.32441	0.659	0.884	0.000114552
																	ap2m1a	8.87416e-16	-1.32765	1	1	2.31021e-11
																	C25H12orf73	4.01783e-07	-1.33245	0.415	0.748	0.0104596
																	eif3hb	8.02168e-07	-1.36083	0.366	0.7	0.0208828
																	calm1a	3.4835e-13	-1.36709	0.951	0.987	9.06858e-09
																	ube2h	3.53581e-09	-1.36805	0.561	0.872	9.20477e-05
																	selenoj	1.59044e-07	-1.36871	0.341	0.739	0.00414039
																	hsp90aa1.2	5.28137e-07	-1.38171	0.659	0.881	0.013749
																	TUBB4B	1.26779e-08	-1.40275	0.317	0.774	0.000330043
																	si:dkey-217l24.1	1.33951e-06	-1.42895	0.171	0.588	0.0348714
																	bcas2	8.85164e-14	-1.46287	0.976	0.987	2.30435e-09
																	zgc:56095	9.77208e-14	-1.47893	0.878	0.976	2.54397e-09
																	parm1	2.19219e-07	-1.48505	0.341	0.75	0.00570692
																	svila	4.71238e-08	-1.51296	0.244	0.726	0.00122677
																	blvra	9.99172e-09	-1.52684	0.293	0.748	0.000260114
																	cldn5a	6.91151e-07	-1.54014	0.293	0.687	0.0179927
																	tmem205	5.1498e-08	-1.54973	0.341	0.73	0.00134065
																	ciao2a	4.64958e-10	-1.5688	0.463	0.846	1.21042e-05
																	si:dkey-100n23.3	3.03015e-08	-1.57726	0.317	0.741	0.000788839
																	drll.2	2.98734e-09	-1.58508	0.244	0.776	7.77694e-05
																	DAB2	4.61525e-07	-1.63368	0.463	0.801	0.0120149
																	vamp5	1.59046e-08	-1.64485	0.293	0.727	0.000414045
																	si:dkey-16p21.8	1.06954e-06	-1.65319	0.366	0.73	0.0278433
																	smchd1	1.36949e-07	-1.68506	0.317	0.711	0.0035652
																	prdx2	2.80445e-15	-1.68801	1	0.998	7.30084e-11
																	tal1	1.0624e-11	-1.68856	0.341	0.861	2.76575e-07
																	adora2aa	1.16777e-07	-1.70451	0.122	0.604	0.00304006
																	rap1gap2a	3.68099e-08	-1.70949	0.293	0.721	0.000958272
																	mpv17	6.19048e-07	-1.72218	0.244	0.639	0.0161157
																	fth1a	2.40933e-13	-1.74381	1	1	6.2722e-09
																	trim35-7-1	3.78421e-09	-1.77698	0.195	0.713	9.85144e-05
																	adrb3a	1.24953e-08	-1.78721	0.098	0.606	0.00032529
																	prdx3	1.68805e-15	-1.81094	0.878	0.98	4.39449e-11
																	CR388184.1	1.33166e-06	-1.82468	0.098	0.496	0.0346672
																	mllt3	7.46624e-11	-1.84435	0.122	0.763	1.94369e-06
																	kank4	2.04306e-09	-1.86201	0.122	0.68	5.3187e-05
																	CR293511.1	4.73533e-07	-1.86466	0.098	0.527	0.0123275
																	zgc:66433	8.24722e-12	-1.86708	0.171	0.816	2.147e-07
																	anxa13l	1.39831e-06	-1.87112	0.146	0.55	0.0364022
																	gpd1b	1.26799e-09	-1.88656	0.146	0.722	3.30095e-05
																	flot1a	5.31875e-09	-1.89101	0.122	0.661	0.000138463
																	zgc:91860	1.54081e-06	-1.8985	0.171	0.547	0.040112
																	jak2a	1.10505e-09	-1.9001	0.22	0.73	2.87677e-05
																	glcci1a	6.0833e-07	-1.90572	0.146	0.571	0.0158367
																	lmo2	9.10656e-12	-1.90925	0.537	0.896	2.37071e-07
																	clgn	6.52276e-13	-1.91631	0.61	0.895	1.69807e-08
																	slc20a1a	7.65636e-07	-1.93075	0.122	0.531	0.0199318
																	ankhb	2.66709e-09	-1.93804	0.146	0.7	6.94324e-05
																	slc11a2	1.03508e-15	-1.94791	0.707	0.953	2.69463e-11
																	sgk2a	8.25625e-11	-1.95305	0.146	0.737	2.14935e-06
																	slc25a18	5.8638e-08	-1.97065	0.146	0.614	0.00152652
																	glrx5	2.96812e-15	-2.01184	0.902	0.975	7.7269e-11
																	setx	6.60415e-07	-2.0161	0.244	0.609	0.0171926
																	zfpm1	1.63338e-06	-2.09333	0.098	0.489	0.0425218
																	fam210b	3.20322e-13	-2.09541	0.463	0.871	8.33894e-09
																	arl4ab	2.85173e-08	-2.11593	0.098	0.583	0.00074239
																	arl4aa	3.485e-14	-2.11637	0.39	0.896	9.0725e-10
																	gpr78a	3.87075e-07	-2.12505	0.073	0.514	0.0100767
																	dnajb2	1.43985e-06	-2.12838	0.098	0.48	0.0374837
																	klf3	2.57334e-11	-2.13303	0.22	0.783	6.69919e-07
																	sptb	3.96899e-13	-2.13746	0.122	0.849	1.03325e-08
																	cpox	2.98466e-14	-2.14718	0.561	0.93	7.76997e-10
																	ak3	1.1026e-10	-2.15298	0.22	0.734	2.87041e-06
																	ptpn11b	5.01789e-11	-2.15325	0.293	0.767	1.30631e-06
																	si:ch211-207c6.2	6.90309e-13	-2.1591	0.122	0.799	1.79708e-08
																	tubb1	1.87277e-08	-2.16318	0.098	0.607	0.000487539
																	ezra	2.91493e-09	-2.17449	0.122	0.658	7.58844e-05
																	add2	6.31977e-12	-2.17761	0.171	0.788	1.64523e-07
																	spns2	7.14667e-07	-2.18069	0.073	0.482	0.0186049
																	rhag	4.87035e-11	-2.18845	0.122	0.717	1.2679e-06
																	cyp46a1.1	1.37556e-09	-2.19103	0.146	0.677	3.581e-05
																	fech	2.62313e-12	-2.20509	0.22	0.807	6.82879e-08
																	TCIM	1.59601e-10	-2.20581	0.122	0.712	4.15488e-06
																	si:dkey-150i13.2	2.39436e-08	-2.2133	0.049	0.548	0.000623325
																	urod	1.58565e-14	-2.22081	0.634	0.911	4.12792e-10
																	aqp1a.1	7.61879e-13	-2.22355	0.171	0.836	1.9834e-08
																	sh3bp5b	2.66962e-08	-2.2298	0.122	0.597	0.000694982
																	hmbsb	5.30256e-13	-2.23785	0.512	0.878	1.38042e-08
																	ppox	1.61147e-11	-2.24672	0.146	0.747	4.19513e-07
																	alad	4.77997e-15	-2.25446	0.439	0.917	1.24437e-10
																	klf1	1.76103e-12	-2.28684	0.122	0.783	4.58449e-08
																	slc25a37	6.46467e-11	-2.31599	0.171	0.708	1.68295e-06
																	drl	1.10527e-13	-2.33005	0.195	0.846	2.87734e-09
																	blvrb	1.60211e-16	-2.33204	0.659	0.96	4.17078e-12
																	gfi1b	2.13294e-09	-2.34044	0.122	0.656	5.55268e-05
																	rell2	1.36644e-09	-2.35059	0.122	0.643	3.55725e-05
																	pigq	3.96636e-11	-2.36204	0.122	0.72	1.03256e-06
																	nfe2	5.65003e-11	-2.37839	0.098	0.688	1.47087e-06
																	gata1a	2.42378e-13	-2.37923	0.146	0.817	6.30983e-09
																	tfr1a	2.94393e-13	-2.38272	0.146	0.834	7.66393e-09
																	klf17	1.12628e-13	-2.43112	0.122	0.828	2.93203e-09
																	csrnp1a	2.92469e-11	-2.43207	0.098	0.711	7.61385e-07
																	phyhiplb	8.10452e-09	-2.43529	0.073	0.589	0.000210985
																	blf	6.46425e-14	-2.45392	0.39	0.887	1.68284e-09
																	znfl2a	4.02334e-14	-2.46762	0.39	0.89	1.0474e-09
																	si:ch211-250g4.3	9.27607e-07	-2.52996	0.073	0.489	0.0241484
																	epb41b	7.65919e-14	-2.53313	0.22	0.842	1.99392e-09
																	nmt1b	2.04434e-14	-2.5386	0.146	0.838	5.32203e-10
																	tspo	2.60687e-15	-2.56541	0.659	0.925	6.78647e-11
																	alas2	4.25317e-14	-2.57159	0.22	0.854	1.10723e-09
																	hbbe2	2.32205e-14	-2.59419	0.366	0.881	6.04499e-10
																	gp9	4.24756e-07	-2.60679	0.073	0.481	0.0110577
																	cldng	1.86906e-14	-2.6135	0.171	0.82	4.86573e-10
																	slc10a4	3.52741e-11	-2.61443	0.098	0.679	9.18291e-07
																	hbae5	5.21665e-14	-2.6364	0.244	0.843	1.35805e-09
																	rhd	7.3577e-14	-2.65065	0.171	0.808	1.91543e-09
																	tmem14ca	4.34474e-15	-2.6791	0.878	0.958	1.13107e-10
																	gsdmeb	8.15929e-07	-2.68154	0.049	0.442	0.0212411
																	si:dkey-93h22.7	1.83321e-11	-2.68314	0.098	0.698	4.77239e-07
																	si:ch211-227m13.1	1.51415e-14	-2.69227	0.244	0.833	3.94179e-10
																	hmbsa	2.40289e-16	-2.70673	0.78	0.953	6.25544e-12
																	rfesd	2.61488e-15	-2.72338	0.22	0.852	6.80731e-11
																	slc4a1a	1.55449e-14	-2.7416	0.171	0.842	4.0468e-10
																	zgc:163057	2.77816e-15	-2.75496	0.171	0.849	7.2324e-11
																	uros	1.04343e-15	-2.79276	0.268	0.854	2.71636e-11
																	phlda2	5.32191e-15	-2.8374	0.244	0.851	1.38545e-10
																	hdr	4.57667e-15	-2.85104	0.22	0.84	1.19144e-10
																	nt5c2l1	5.64053e-15	-2.99106	0.122	0.81	1.4684e-10
																	hbbe3	1.71411e-18	-3.10445	0.927	0.988	4.46235e-14
																	hbbe1.1	2.53088e-17	-3.1484	0.585	0.952	6.58865e-13
																	hbae3	1.54023e-18	-3.22734	0.78	0.978	4.00968e-14
																	hbae1.3-1	3.21475e-17	-3.24117	0.463	0.908	8.36896e-13
																	hbae1.3	5.8533e-18	-3.34455	0.756	0.967	1.52379e-13
																	hbae1.1	5.19737e-17	-3.36179	0.683	0.936	1.35303e-12
																	cahz	4.03531e-17	-3.36506	0.146	0.845	1.05051e-12
																	hbbe1.2	2.14008e-18	-3.4265	0.78	0.957	5.57127e-14
																	hbbe1.3	8.50136e-19	-3.48944	0.854	0.977	2.21316e-14
																	hemgn	8.64244e-17	-3.58284	0.146	0.831	2.24989e-12
[truncated: 452 more columns]

## Sheet: Sup Fig 4
		Irms	I_sc		Irms	I_sc		Irms	I_sc
E docking G. petersii		0.915	-56.803		1.343	-46.908		1.528	-36.227		F docking P. kingsleyae		Irms	I_sc		Irms	I_sc			Irms	I_sc		G docking E. calabaricus
	LBDin	0.939	-55.081	LBDout	1.28	-46.298	LBDmid	1.295	-36.182			LBDin	1.038	-54.354	LBDmid	0.996	-42.489		LBDout	1.217	-51.846			LBDin	Irms	I_sc	LBDmid	Irms	I_sc		LBDout	Irms	I_sc
		1.03	-54.966		1.22	-45.413		1.494	-35.887				0.879	-53.889		1.098	-41.714			1.396	-49.306				0.585	-50.287		0.806	-48.732			0.932	-43.838
		1.089	-54.762		1.31	-45.279		1.377	-35.6				1.358	-53.776		1.505	-41.126			1.028	-48.836				0.598	-50.135		0.932	-48.509			1.233	-42.658
		0.993	-54.707		1.225	-45.134		2.871	-35.507				1	-53.689		1.096	-40.69			1.191	-48.722				0.652	-50.125		0.904	-48.494			1.321	-42.164
		0.9	-54.56		2.029	-44.508		1.771	-35.455				0.98	-52.961		1.09	-40.599			1.925	-48.498				0.581	-50.125		0.831	-48.019			1.683	-42.072
		1.017	-54.501		2.317	-43.258		1.279	-35.321				1.384	-52.895		0.969	-40.532			1.324	-48.24				0.599	-49.776		0.803	-47.914			2.249	-41.67
		1.073	-54.484		1.575	-43.053		1.515	-35.091				0.947	-52.69		1.364	-40.027			1.461	-48.133				0.597	-49.695		0.85	-47.768			1.072	-41.205
		1.331	-54.319		1.121	-43.036		1.635	-35.075				0.799	-52.666		1.394	-39.996			1.515	-47.601				0.556	-49.412		0.843	-47.744			2.054	-40.707
		0.976	-54.285		2.446	-43.03		1.941	-35.055				1.322	-52.475		1.372	-39.954			1.43	-47.579				0.457	-49.411		0.883	-47.7			1.035	-40.435
		1.302	-54.234		1.326	-42.581		1.551	-35.049				1.145	-52.42		1.297	-39.578			1.251	-47.468				0.66	-49.332		0.74	-47.465			1.25	-40.254
		1.011	-54.133		1.416	-42.498		1.477	-34.756				1.005	-52.152		1.066	-39.27			1.681	-47.096				0.586	-49.129		0.878	-47.38			1.047	-40.225
		0.917	-53.888		1.759	-42.396		1.301	-34.634				0.854	-51.895		1.161	-39.118			1.302	-47.056				0.879	-48.907		0.909	-47.356			1.958	-40.128
		1.241	-53.856		1.282	-42.394		1.499	-34.625				1.551	-51.853		1.488	-39.099			1.09	-47.041				0.738	-48.88		0.94	-47.329			1.213	-40.126
		1.16	-53.797		1.332	-42.385		2.208	-34.62				1.056	-51.665		1.735	-39.026			1.311	-47.021				0.824	-48.875		0.852	-47.168			1.141	-40.011
		0.96	-53.715		1.527	-41.927		1.145	-34.603				1.216	-51.659		1.356	-38.98			1.294	-46.967				0.835	-48.847		1.159	-46.866			1.071	-40.01
		1.263	-53.696		1.516	-41.885		1.525	-34.498				1.378	-51.617		1.716	-38.947			1.4	-46.952				0.682	-48.735		0.968	-46.848			1.645	-39.946
		1.277	-53.674		2.466	-41.788		1.559	-34.488				0.914	-51.513		1.721	-38.893			1.242	-46.893				0.692	-48.629		0.742	-46.667			1.202	-39.86
		0.969	-53.653		1.564	-41.712		1.245	-34.314				1.301	-51.49		1.412	-38.86			1.554	-46.881				0.829	-48.602		1.048	-46.551			1.177	-39.774
		1.313	-53.643		1.851	-41.635		1.449	-34.201				1.28	-51.458		1.223	-38.859			1.237	-46.816				0.919	-48.585		0.803	-46.361			1.086	-39.672
		1.209	-53.642		1.579	-41.587		1.559	-34.131				1.195	-51.43		1.45	-38.796			1.326	-46.707				0.853	-48.574		1.134	-46.089			1.267	-39.506
		1.166	-53.464		1.199	-41.58		2.267	-34.083				1.519	-51.221		1.319	-38.736			1.237	-46.692				0.79	-48.569		1.281	-46.085			1.392	-39.36
		1.126	-53.436		1.155	-41.462		1.418	-33.95				0.972	-51.204		1.855	-38.672			1.474	-46.648				0.829	-48.566		1.244	-46.077			1.17	-39.286
		1.126	-53.407		1.693	-41.281		0.992	-33.928				1.2	-51.2		1.524	-38.65			1.185	-46.645				0.733	-48.551		0.943	-46.039			1.171	-39.152
		1.267	-53.365		1.466	-41.198		1.45	-33.916				1.348	-51.129		1.437	-38.581			1.176	-46.608				0.659	-48.527		0.824	-46.029			1.14	-38.859
		1.346	-53.232		1.713	-41.177		1.466	-33.905				1.134	-51.071		1.115	-38.441			1.043	-46.578				0.754	-48.509		0.922	-45.991			1.808	-38.543
		1.263	-53.229		2.383	-41.167		1.533	-33.868				1.395	-51.041		1.3	-38.389			1.4	-46.577				0.536	-48.482		0.745	-45.985			1.181	-38.464
		1.289	-53.179		1.459	-41.102		2.052	-33.866				1.18	-51.016		1.388	-38.363			1.085	-46.576				0.685	-48.427		1.19	-45.984			1.201	-38.443
		1.295	-53.153		1.441	-41.079		1.425	-33.857				1.063	-50.97		1.679	-38.343			1.283	-46.55				0.74	-48.398		0.734	-45.7			0.921	-38.433
		1.035	-53.108		1.846	-41.044		2.729	-33.852				1.053	-50.932		1.486	-38.316			1.281	-46.5				0.872	-48.381		0.954	-45.676			1.329	-38.401
		1.207	-53.095		2.613	-40.962		1.582	-33.839				0.899	-50.88		1.907	-38.087			1.275	-46.458				0.634	-48.371		1.038	-45.673			1.24	-38.366
		1.125	-53.013		1.513	-40.936		2.316	-33.807				1.296	-50.872		1.163	-38.043			1.123	-46.456				0.645	-48.122		1.075	-45.635			0.983	-38.148
		1.475	-52.976		1.456	-40.851		2.401	-33.794				0.877	-50.74		1.442	-37.977			1.144	-46.443				0.416	-48.018		0.848	-45.627			1.698	-38.035
		1.268	-52.906		1.241	-40.837		1.486	-33.734				1.29	-50.718		1.26	-37.88			1.582	-46.443				0.578	-47.986		0.957	-45.601			1.196	-37.949
		1.249	-52.878		2.021	-40.816		2.365	-33.608				1.027	-50.688		1.417	-37.837			1.118	-46.437				0.697	-47.984		0.91	-45.593			1.585	-37.692
		1.053	-52.803		2.072	-40.812		1.295	-33.607				0.966	-50.686		1.875	-37.822			1.607	-46.436				0.667	-47.919		1.143	-45.574			1.472	-37.605
		1.172	-52.78		1.42	-40.801		1.365	-33.597				0.957	-50.68		1.527	-37.81			1.119	-46.429				0.532	-47.868		0.973	-45.572			1.819	-37.45
		1.291	-52.754		1.37	-40.706		2.009	-33.59				1.21	-50.679		1.553	-37.755			1.299	-46.419				0.571	-47.866		0.89	-45.523			1.235	-37.308
		1.024	-52.697		1.497	-40.619		2.606	-33.585				1.383	-50.678		1.86	-37.725			1.376	-46.418				0.678	-47.775		0.973	-45.513			1.634	-37.257
		1.264	-52.691		2.289	-40.596		1.367	-33.551				0.909	-50.67		2.575	-37.693			1.265	-46.408				0.648	-47.687		0.817	-45.432			1.053	-36.751
		1.322	-52.613		1.457	-40.579		1.423	-33.525				1.407	-50.646		1.256	-37.678			1.35	-46.407				0.607	-47.091		0.938	-45.424			1.544	-36.707
		1.215	-52.565		2.449	-40.551		1.558	-33.503				1.315	-50.639		1.311	-37.65			1.439	-46.402				0.989	-47.059		0.976	-45.411			1.221	-36.676
		1.223	-52.52		1.745	-40.517		1.717	-33.486				1.482	-50.609		1.441	-37.638			1.326	-46.398				0.853	-47.023		0.96	-45.373			1.217	-36.287
		1.44	-52.519		1.766	-40.495		3.401	-33.439				1.305	-50.606		2.427	-37.514			1.63	-46.396				1.145	-46.996		0.898	-45.341			1.614	-36.213
		1.006	-52.498		1.427	-40.337		2.781	-33.427				1.121	-50.536		1.796	-37.501			1.769	-46.384				0.732	-46.911		1.332	-45.233			1.389	-36.194
		1.511	-52.492		2.403	-40.257		1.473	-33.382				1.435	-50.495		1.881	-37.439			1.608	-46.369				0.995	-46.88		0.737	-45.226			1.584	-36.193
		1.094	-52.406		1.554	-40.23		1.667	-33.352				1.314	-50.482		1.809	-37.409			1.273	-46.362				0.724	-46.852		1.003	-45.194			1.29	-36.157
		1.381	-52.381		1.502	-40.208		1.468	-33.332				1.261	-50.426		1.707	-37.387			1.617	-46.354				0.85	-46.845		0.951	-45.186			1.212	-36.128
		1.336	-52.376		1.438	-40.133		1.772	-33.228				1.409	-50.403		1.739	-37.385			1.657	-46.331				0.728	-46.626		0.862	-45.167			2.177	-36.091
		1.304	-52.347		1.428	-40.115		1.465	-33.17				1.157	-50.374		1.801	-37.364			1.331	-46.302				0.867	-46.622		0.91	-45.163			1.067	-36.049
		1.338	-52.325		1.788	-40.097		1.454	-33.142				1.121	-50.291		1.607	-37.326			1.628	-46.28				0.84	-46.621		1.232	-45.108			1.183	-35.906
		1.351	-52.29		1.479	-40.089		1.602	-33.115				1.386	-50.283		2.144	-37.307			1.148	-46.267				0.952	-46.552		1.004	-45.059			1.29	-35.776
		1.238	-52.286		1.646	-40.06		1.614	-33.108				1.146	-50.282		1.651	-37.268			1.216	-46.238				0.857	-46.551		0.909	-45.04			1.181	-35.746
		1.144	-52.245		1.406	-39.953		1.82	-33.062				1.316	-50.274		1.903	-37.25			1.544	-46.22				0.957	-46.546		1.237	-45.028			1.1	-35.572
		1.221	-52.19		1.339	-39.862		1.478	-33.059				1.141	-50.254		1.803	-37.247			1.556	-46.208				0.994	-46.497		0.927	-44.976			2.309	-35.559
		1.174	-52.164		2.363	-39.852		1.358	-32.996				1.137	-50.253		1.454	-37.244			1.545	-46.206				0.915	-46.495		1.097	-44.911			1.306	-35.448
		1.192	-52.158		2.151	-39.811		1.379	-32.983				1.328	-50.217		1.662	-37.225			1.191	-46.2				0.601	-46.489		0.895	-44.892			1.805	-35.417
		1.381	-52.145		1.173	-39.72		1.428	-32.922				0.98	-50.198		1.78	-37.198			1.307	-46.175				0.87	-46.486		1.185	-44.882			1.425	-35.398
		1.063	-52.118		2.336	-39.658		1.931	-32.916				1.16	-50.19		1.699	-37.115			1.576	-46.172				0.898	-46.485		1.196	-44.875			1.276	-35.264
		1.401	-52.066		1.793	-39.566		1.13	-32.888				0.937	-50.177		1.739	-37.011			1.661	-46.148				0.922	-46.468		0.969	-44.871			1.631	-35.202
		1.335	-52.049		1.936	-39.566		1.512	-32.848				1.169	-50.168		1.486	-36.995			1.371	-46.106				0.558	-46.463		1.272	-44.835			1.299	-35.188
		1.172	-52.005		1.728	-39.532		1.637	-32.798				1	-50.158		1.886	-36.934			1.468	-46.105				0.951	-46.455		0.813	-44.832			1.556	-35.167
		1.604	-51.99		2.657	-39.501		1.476	-32.765				1.103	-50.148		1.376	-36.93			1.343	-46.103				0.943	-46.448		1.151	-44.804			1.146	-35.155
		1.313	-51.989		1.381	-39.486		2.134	-32.764				1.344	-50.13		1.326	-36.908			1.604	-46.096				1.103	-46.409		1.186	-44.791			2	-35.108
		1.338	-51.983		1.785	-39.433		2.082	-32.741				0.853	-50.114		1.328	-36.903			1.416	-46.084				0.928	-46.4		0.847	-44.762			2.427	-35.068
		1.734	-51.946		1.977	-39.428		1.44	-32.734				1.256	-50.094		1.483	-36.888			1.562	-46.077				0.976	-46.345		1.085	-44.731			1.294	-35.038
		1.377	-51.935		1.72	-39.398		2.037	-32.732				1.227	-50.085		2.072	-36.876			1.221	-46.053				0.608	-46.272		1.142	-44.705			2.251	-35.037
		1.316	-51.92		1.362	-39.359		1.213	-32.711				1.089	-50.083		1.822	-36.827			1.346	-46.033				1.001	-46.213		0.82	-44.679			1.424	-35.003
		1.266	-51.912		1.426	-39.355		1.633	-32.693				1.266	-50.07		1.406	-36.819			1.229	-46.005				0.736	-46.21		0.979	-44.639			1.735	-34.931
		1.149	-51.868		2.156	-39.355		1.578	-32.688				1.284	-50.024		1.569	-36.801			1.617	-45.912				0.941	-46.148		0.927	-44.634			1.248	-34.928
		1.125	-51.86		1.809	-39.329		1.502	-32.613				0.941	-50.004		1.406	-36.768			1.482	-45.911				0.963	-46.119		1.196	-44.616			1.607	-34.905
		1.398	-51.85		1.94	-39.257		1.903	-32.533				1.332	-49.994		1.543	-36.731			1.3	-45.904				0.783	-46.096		0.979	-44.601			1.683	-34.899
		1.327	-51.841		1.387	-39.257		1.501	-32.51				1.57	-49.987		1.24	-36.728			2.314	-45.899				0.893	-46.087		1.168	-44.555			1.924	-34.801
		1.016	-51.789		1.686	-39.251		2.366	-32.49				1.472	-49.955		1.31	-36.724			1.627	-45.894				0.919	-46.048		0.962	-44.555			2.619	-34.753
		1.3	-51.777		1.669	-39.247		1.444	-32.485				0.973	-49.95		1.462	-36.708			1.623	-45.866				2.072	-46.037		1.012	-44.525			2.159	-34.717
		1.249	-51.775		1.779	-39.233		2.211	-32.479				1.134	-49.922		1.549	-36.678			1.313	-45.857				1.07	-46.007		1.254	-44.522			1.27	-34.638
		1.185	-51.716		1.518	-39.202		2.97	-32.474				1.336	-49.887		1.914	-36.591			1.33	-45.826				0.836	-45.996		1.087	-44.508			1.114	-34.62
		1.231	-51.647		1.631	-39.175		1.945	-32.443				1.342	-49.876		1.353	-36.561			1.207	-45.825				0.894	-45.949		1.196	-44.46			1.488	-34.594
		1.597	-51.639		1.488	-39.166		2.466	-32.419				1.006	-49.819		1.271	-36.548			1.467	-45.82				1.027	-45.755		1.099	-44.457			1.052	-34.498
		1.125	-51.638		1.965	-39.165		1.397	-32.406				1.012	-49.794		1.332	-36.546			1.341	-45.813				0.743	-45.424		1.039	-44.409			2.509	-34.4
		1.436	-51.624		2.159	-39.152		1.062	-32.341				1.191	-49.778		1.451	-36.507			1.635	-45.809				1.001	-45.183		0.887	-44.407			2.496	-34.395
		1.163	-51.59		1.802	-39.152		1.504	-32.333				0.689	-49.776		1.456	-36.493			1.563	-45.802				0.966	-45.157		1.161	-44.362			2.095	-34.37
		1.19	-51.565		1.252	-39.147		1.437	-32.297				1.21	-49.773		1.297	-36.488			1.175	-45.794				0.502	-45.153		1.059	-44.302			2.875	-34.328
		1.371	-51.561		1.531	-39.131		1.818	-32.28				1.269	-49.758		1.623	-36.487			1.221	-45.794				0.83	-45.134		1.016	-44.275			1.43	-34.327
		1.238	-51.559		1.78	-39.114		1.745	-32.278				1.344	-49.751		1.591	-36.474			1.208	-45.767				1.006	-45.069		1.042	-44.251			1.912	-34.287
		1.144	-51.558		1.688	-39.106		1.556	-32.278				1.093	-49.744		1.399	-36.456			1.173	-45.766				1.582	-44.949		1.203	-44.209			1.693	-34.251
		1.274	-51.543		3.158	-39.083		1.537	-32.263				0.914	-49.725		1.408	-36.451			1.23	-45.766				0.632	-44.746		0.954	-44.052			2.059	-34.25
		1.38	-51.534		1.732	-39.049		1.313	-32.246				1.06	-49.67		1.496	-36.432			0.985	-45.751				1.513	-44.705		0.978	-44.049			1.326	-34.228
		1.021	-51.528		2.002	-39.047		2.967	-32.241				1.392	-49.654		1.162	-36.348			1.52	-45.751				1.431	-44.692		0.845	-44.047			1.316	-34.22
		1.182	-51.486		1.857	-39.045		1.482	-32.232				1.191	-49.645		1.545	-36.331			1.624	-45.748				1.063	-44.523		0.941	-44.044			1.375	-34.209
		1.133	-51.446		2.135	-39.034		1.493	-32.208				1.283	-49.627		1.901	-36.33			1.272	-45.717				0.839	-44.402		0.951	-43.98			1.298	-34.15
		1.081	-51.416		1.512	-39.032		2.204	-32.204				1.171	-49.625		1.387	-36.323			1.202	-45.716				0.937	-44.376		1.033	-43.97			1.456	-34.111
		1.122	-51.404		2.137	-38.99		1.662	-32.201				1.004	-49.605		1.427	-36.292			1.319	-45.698				1.588	-44.197		1.264	-43.964			1.485	-34.096
		1.04	-51.37		1.484	-38.975		1.553	-32.156				1.034	-49.592		1.839	-36.283			1.353	-45.681				1.561	-44.187		1.358	-43.949			2.262	-34.074
		1.141	-51.275		2.091	-38.919		1.294	-32.148				1.328	-49.587		1.339	-36.241			1.222	-45.666				1.267	-44.166		0.836	-43.949			2.12	-34.061
		1.362	-51.269		2.196	-38.904		1.908	-32.075				1.374	-49.583		1.47	-36.233			1.458	-45.662				0.788	-44.162		0.947	-43.946			1.549	-34.013
		1.496	-51.19		1.428	-38.896		1.525	-32.05				1.233	-49.582		2.087	-36.192			1.839	-45.656				1.302	-44.16		1.156	-43.945			2.145	-34.006
		1.131	-51.145		2.277	-38.885		1.442	-32.01				1.053	-49.567		1.836	-36.186			1.547	-45.645				1.121	-44.152		1.208	-43.929			1.584	-34.003
		1.159	-51.138		1.847	-38.874		2.43	-31.999				1.293	-49.554		1.548	-36.091			1.297	-45.634				1.641	-44.149		0.982	-43.913			1.438	-33.945
		1.395	-51.114		1.584	-38.871		2.447	-31.958				1.181	-49.55		1.141	-36.012			1.269	-45.606				1.086	-44.136		1.415	-43.912			2.219	-33.92
		1.098	-51.105		1.614	-38.857		1.484	-31.925				1.374	-49.508		1.36	-35.998			1.643	-45.589				1.216	-44.135		0.974	-43.91			1.853	-33.797
		1.071	-51.091		2.443	-38.844		1.445	-31.862				1.578	-49.507		1.4	-35.979			1.179	-45.585				1.455	-44.131		0.854	-43.851			1.131	-33.764
		1.269	-51.007		1.493	-38.839		1.345	-31.847				1.105	-49.499		1.492	-35.939			1.681	-45.551				1.347	-44.124		1.052	-43.849			1.268	-33.744
		1.439	-51.004		2.313	-38.83		2.104	-31.827				1.265	-49.496		1.822	-35.854			1.664	-45.549				1.299	-44.121		0.971	-43.839			1.399	-33.676
		0.899	-51.001		1.779	-38.829		2.744	-31.808				0.971	-49.494		1.547	-35.79			1.17	-45.549				1.413	-44.118		1.15	-43.827			2.644	-33.657
		1.158	-50.978		1.919	-38.825		1.456	-31.796				1.396	-49.485		1.275	-35.776			1.644	-45.546				1.084	-44.118		1.154	-43.777			2.098	-33.656
		1.095	-50.948		1.286	-38.819		1.183	-31.771				1.347	-49.473		1.795	-35.75			1.628	-45.507				1.572	-44.117		1.001	-43.763			1.277	-33.65
		1.55	-50.927		3.08	-38.805		1.269	-31.766				1.365	-49.469		1.431	-35.75			1.478	-45.503				1.229	-44.108		0.882	-43.751			1.451	-33.648
		1.522	-50.87		1.501	-38.754		1.614	-31.76				1.247	-49.468		1.726	-35.745			1.776	-45.497				1.07	-44.108		1.279	-43.701			1.793	-33.626
		1.449	-50.851		4.038	-38.72		1.002	-31.759				1.309	-49.467		1.652	-35.74			1.253	-45.476				1.099	-44.082		1.234	-43.687			1.731	-33.6
		2.061	-50.841		1.456	-38.713		1.526	-31.753				1.136	-49.463		1.526	-35.717			1.49	-45.47				1.08	-44.07		0.98	-43.677			1.292	-33.58
		1.219	-50.801		1.791	-38.709		1.478	-31.744				1.481	-49.46		1.892	-35.666			1.152	-45.465				1.685	-44.07		1.049	-43.675			1.721	-33.515
		1.022	-50.801		1.573	-38.704		1.376	-31.744				1.295	-49.455		1.736	-35.621			1.217	-45.462				1.044	-44.068		1.18	-43.658			2.412	-33.506
		1.009	-50.783		1.159	-38.691		1.409	-31.742				1.252	-49.452		1.328	-35.596			1.463	-45.462				1.105	-44.067		1.227	-43.636			2.108	-33.505
		1.138	-50.776		1.881	-38.689		1.78	-31.714				1.262	-49.451		1.463	-35.485			1.633	-45.436				1.016	-44.041		1.366	-43.633			1.683	-33.471
		1.235	-50.739		1.814	-38.672		1.511	-31.712				1.164	-49.445		1.193	-35.475			1.276	-45.391				2.068	-44.027		0.864	-43.63			1.105	-33.458
		2.414	-50.689		1.792	-38.67		1.499	-31.687				1.206	-49.419		1.772	-35.449			1.299	-45.378				0.99	-44.019		0.93	-43.628			2.392	-33.432
		1.377	-50.682		1.557	-38.665		1.098	-31.659				1.244	-49.407		1.342	-35.44			1.275	-45.356				0.855	-44.019		1.176	-43.627			2.405	-33.41
		1.277	-50.681		1.519	-38.632		1.117	-31.652				1.391	-49.385		1.39	-35.426			1.208	-45.351				1.432	-44.011		1.007	-43.621			2.665	-33.336
		1.244	-50.667		1.389	-38.623		1.815	-31.634				1.337	-49.385		1.295	-35.415			1.349	-45.347				1.388	-44.01		0.901	-43.62			2.019	-33.309
		1.241	-50.639		1.613	-38.62		2.269	-31.606				1.317	-49.356		1.396	-35.408			1.498	-45.334				1.012	-44.006		1.254	-43.619			2.081	-33.304
		1.529	-50.634		1.511	-38.618		1.716	-31.596				1.512	-49.348		1.498	-35.404			1.43	-45.305				1.104	-44.003		1.406	-43.619			1.765	-33.257
		1.179	-50.621		1.546	-38.616		1.281	-31.579				1.299	-49.337		1.472	-35.382			1.239	-45.278				1.069	-44.002		1.234	-43.602			1.6	-33.244
		1.053	-50.617		1.794	-38.604		1.754	-31.576				1.432	-49.336		1.686	-35.321			1.373	-45.265				1.377	-43.999		0.987	-43.6			2.51	-33.231
		1.252	-50.598		1.597	-38.569		1.604	-31.571				1.263	-49.329		1.885	-35.224			1.372	-45.263				1.64	-43.97		1.294	-43.592			2.249	-33.208
		1.226	-50.594		1.353	-38.567		1.542	-31.566				1.128	-49.327		1.496	-35.144			1.602	-45.253				1.388	-43.964		1.233	-43.576			1.304	-33.182
		1.242	-50.583		1.441	-38.527		1.487	-31.51				1.287	-49.311		1.23	-35.142			1.278	-45.237				1.023	-43.949		1.223	-43.566			1.652	-33.18
		1.309	-50.572		1.601	-38.475		2.069	-31.507				0.973	-49.307		1.575	-35.082			1.229	-45.229				1.14	-43.948		0.857	-43.565			1.135	-33.173
		1.387	-50.565		2.329	-38.442		1.33	-31.49				1.342	-49.288		1.342	-35.039			1.689	-45.223				1.332	-43.943		0.986	-43.548			1.576	-33.161
		0.967	-50.548		1.645	-38.394		1.599	-31.484				1.417	-49.288		1.339	-35.03			1.444	-45.203				1.337	-43.94		1.264	-43.545			1.296	-33.156
		1.308	-50.545		1.439	-38.386		1.361	-31.48				1.019	-49.26		1.53	-34.872			1.242	-45.199				1.065	-43.878		1.342	-43.545			2.284	-33.151
		1.69	-50.542		1.299	-38.383		2.488	-31.462				0.844	-49.258		1.508	-34.87			1.248	-45.196				1.25	-43.872		1.184	-43.545			2.408	-33.13
		1.259	-50.533		1.145	-38.33		1.407	-31.453				1.277	-49.257		1.616	-34.867			1.458	-45.195				0.945	-43.865		1.013	-43.529			1.351	-33.114
		1.177	-50.532		2.233	-38.329		1.841	-31.451				1.251	-49.253		1.274	-34.802			1.404	-45.186				1.286	-43.847		1.189	-43.528			2.238	-33.096
		1.219	-50.519		1.765	-38.288		1.912	-31.444				1.231	-49.243		1.728	-34.782			1.244	-45.128				1.67	-43.806		0.908	-43.526			1.73	-33.065
		1.221	-50.473		1.829	-38.243		1.151	-31.42				1.253	-49.243		1.211	-34.724			1.627	-45.126				1.912	-43.801		1.208	-43.516			1.457	-33.063
		1.239	-50.466		1.529	-38.18		1.486	-31.411				1.36	-49.228		1.159	-34.695			1.36	-45.122				1.19	-43.781		1.244	-43.515			1.174	-33.045
		1.733	-50.426		2.632	-38.172		2.222	-31.402				1.428	-49.224		1.464	-34.647			1.712	-45.088				0.891	-43.755		1.213	-43.51			1.513	-33.03
		1.509	-50.414		1.786	-38.166		2.884	-31.36				0.972	-49.221		1.585	-34.622			1.271	-45.058				1.225	-43.723		1.17	-43.509			1.523	-33
		1.309	-50.391		1.864	-38.156		1.164	-31.34				0.976	-49.217		1.696	-34.609			1.132	-45.057				1.693	-43.656		0.999	-43.507			1.195	-32.99
		1.177	-50.379		1.523	-38.154		1.631	-31.332				1.258	-49.191		1.336	-34.582			1.839	-45.037				1.077	-43.648		1.245	-43.497			1.111	-32.988
		1.07	-50.341		1.405	-38.133		2.197	-31.29				1.269	-49.186		1.76	-34.55			1.039	-45.015				1.248	-43.634		1.075	-43.495			1.217	-32.956
		0.987	-50.319		3.271	-38.118		1.569	-31.276				0.967	-49.184		1.175	-34.514			1.423	-45.007				1.01	-43.619		1.009	-43.491			1.401	-32.943
		1.772	-50.31		1.663	-38.092		1.661	-31.261				0.84	-49.182		1.246	-34.502			1.225	-45				1.098	-43.611		0.907	-43.467			1.316	-32.941
		1.542	-50.294		2.249	-38.089		1.475	-31.256				1.301	-49.181		1.413	-34.444			1.584	-44.979				1.578	-43.604		1.117	-43.459			1.542	-32.904
		1.209	-50.29		1.747	-38.029		1.593	-31.256				1.269	-49.144		2.062	-34.408			1.498	-44.964				1.471	-43.597		1.086	-43.457			1.272	-32.883
		1.172	-50.282		1.555	-38.021		1.335	-31.245				1.285	-49.131		1.631	-34.403			1.146	-44.963				0.872	-43.584		1.276	-43.447			1.003	-32.879
		0.968	-50.272		1.739	-37.969		1.458	-31.243				1.26	-49.121		1.287	-34.388			1.333	-44.956				1.278	-43.537		1.028	-43.447			1.409	-32.858
		1.236	-50.259		2.178	-37.954		2.201	-31.236				1.156	-49.12		1.389	-34.386			1.383	-44.955				1.475	-43.474		1.122	-43.435			1.871	-32.841
		1.388	-50.258		2.496	-37.928		1.604	-31.199				1.25	-49.11		1.25	-34.3			2.048	-44.944				1.203	-43.439		1.2	-43.418			1.23	-32.794
		1.484	-50.211		1.737	-37.916		1.337	-31.197				1.155	-49.102		1.235	-34.033			1.668	-44.943				1.751	-43.356		0.967	-43.407			1.424	-32.791
		1.141	-50.182		1.502	-37.902		1.567	-31.145				1.34	-49.072		1.221	-34.017			1.307	-44.937				1.718	-43.353		1.193	-43.367			1.712	-32.758
		1.331	-50.132		1.464	-37.883		1.573	-31.136				1.243	-49.068		1.588	-33.967			2.104	-44.903				1.712	-43.326		1.228	-43.347			1.325	-32.739
		1.146	-50.132		1.92	-37.881		1.446	-31.107				1.326	-49.055		2.506	-33.912			1.314	-44.881				3.593	-43.316		1.211	-43.346			1.864	-32.655
		1.402	-50.12		1.59	-37.876		1.505	-31.092				1.25	-49.044		1.184	-33.911			1.515	-44.87				1.034	-43.307		1.18	-43.336			1.226	-32.646
		1.339	-50.105		1.488	-37.864		1.437	-31.075				1.124	-49.036		1.139	-33.777			1.298	-44.851				1.188	-43.253		1.129	-43.336			1.583	-32.582
		1.101	-50.092		1.644	-37.859		1.561	-31.058				1.151	-49.025		1.358	-33.699			1.259	-44.832				0.923	-43.249		1.035	-43.33			1.454	-32.553
		1.681	-50.05		1.739	-37.833		1.161	-31.04				1.285	-49.012		1.716	-33.671			1.214	-44.829				0.628	-43.24		1.093	-43.326			1.706	-32.523
		1.193	-50.037		1.619	-37.818		1.658	-31.01				1.249	-49.007		1.58	-33.623			1.234	-44.824				1.06	-43.231		1.225	-43.312			1.798	-32.52
		1.1	-50.018		1.735	-37.816		1.495	-31.006				1.241	-49.001		1.806	-33.622			1.648	-44.815				1.43	-43.221		1.129	-43.308			2.158	-32.454
		1.278	-49.999		1.32	-37.807		1.336	-30.985				1.161	-48.994		1.694	-33.617			1.313	-44.808				0.935	-43.184		1.277	-43.307			1.195	-32.424
		1.035	-49.997		1.442	-37.799		1.389	-30.978				1.16	-48.986		1.254	-33.528			1.419	-44.789				1.109	-43.156		1.137	-43.306			1.695	-32.385
		1.036	-49.996		2.527	-37.792		1.766	-30.968				1.201	-48.969		1.616	-33.466			1.413	-44.786				1.077	-43.132		1.051	-43.296			1.566	-32.338
		1.082	-49.995		1.716	-37.791		1.549	-30.929				1.383	-48.963		1.416	-33.425			1.178	-44.78				0.904	-43.09		1.15	-43.284			1.526	-32.325
		1.197	-49.995		3.333	-37.789		1.639	-30.927				0.838	-48.949		1.353	-33.415			1.701	-44.757				1.128	-43.09		1.285	-43.284			1.892	-32.322
		1.353	-49.993		1.455	-37.788		1.482	-30.918				1.221	-48.924		1.623	-33.392			1.553	-44.738				1.388	-43.071		1.006	-43.272			1.648	-32.268
		1.628	-49.991		1.828	-37.786		1.595	-30.905				1.467	-48.919		1.542	-33.342			1.525	-44.733				1.522	-43.062		1.066	-43.268			1.63	-32.259
		1.157	-49.987		2.372	-37.75		1.475	-30.889				1.246	-48.898		1.484	-33.302			1.648	-44.725				1.017	-43.062		1.128	-43.254			1.36	-32.246
		1.79	-49.969		1.707	-37.746		1.646	-30.857				1.343	-48.876		1.315	-33.244			1.373	-44.713				1.132	-43.058		1.047	-43.232			1.681	-32.245
		1.322	-49.959		1.848	-37.738		1.658	-30.836				1.132	-48.871		1.693	-33.207			1.481	-44.69				1.089	-43.025		1.278	-43.206			1.461	-32.229
		1.179	-49.95		1.725	-37.729		1.602	-30.822				0.9	-48.85		1.715	-33.203			1.141	-44.682				0.935	-42.996		1.167	-43.205			1.556	-32.228
		0.948	-49.949		1.394	-37.719		2.21	-30.808				1.153	-48.838		1.772	-33.134			1.437	-44.666				0.958	-42.916		1.139	-43.19			1.339	-32.22
		1.368	-49.948		1.606	-37.697		1.545	-30.805				1.446	-48.824		1.276	-33.112			1.252	-44.652				1.181	-42.893		1.25	-43.177			1.352	-32.218
		1.186	-49.941		1.914	-37.655		1.641	-30.795				1.268	-48.817		1.477	-33.1			1.63	-44.644				2.418	-42.877		1.109	-43.136			1.693	-32.212
		1.336	-49.933		2.364	-37.638		1.476	-30.785				1.175	-48.812		1.334	-33.058			1.247	-44.636				2.18	-42.877		1.046	-43.133			1.342	-32.203
		1.422	-49.927		1.611	-37.613		1.76	-30.773				1.157	-48.811		1.472	-33			0.99	-44.612				2.319	-42.804		1.074	-43.13			1.747	-32.198
		1.261	-49.923		3.516	-37.607		1.56	-30.771				1.081	-48.79		1.425	-32.986			1.453	-44.609				0.901	-42.787		1.212	-43.126			1.739	-32.184
		1.292	-49.904		2.287	-37.558		1.295	-30.762				1.476	-48.789		1.54	-32.969			1.286	-44.577				1.202	-42.752		1.368	-43.12			2.636	-32.176
		1.223	-49.897		1.752	-37.551		1.43	-30.754				1.548	-48.783		0.903	-32.967			1.613	-44.563				1.532	-42.749		0.963	-43.108			2.773	-32.136
		1.156	-49.887		1.769	-37.55		0.987	-30.723				1.025	-48.748		1.585	-32.961			1.074	-44.551				1.13	-42.741		1.279	-43.102			1.204	-32.134
		1.285	-49.862		1.614	-37.547		1.586	-30.717				1.203	-48.741		1.196	-32.953			1.016	-44.546				1.545	-42.732		1.311	-43.101			1.637	-32.124
		1.07	-49.86		1.601	-37.543		1.953	-30.704				1.164	-48.733		1.621	-32.921			1.193	-44.542				1.291	-42.726		0.796	-43.098			1.338	-32.123
		1.217	-49.857		1.452	-37.528		2.277	-30.683				1.113	-48.724		1.435	-32.916			1.291	-44.531				3.603	-42.701		1.112	-43.065			1.601	-32.113
		1.764	-49.835		1.823	-37.523		1.645	-30.654				1.246	-48.708		3.832	-32.869			1.22	-44.523				1.685	-42.693		1.339	-43.06			1.509	-32.055
		1.148	-49.813		1.46	-37.519		1.646	-30.652				1.349	-48.697		1.387	-32.833			1.171	-44.497				0.969	-42.683		0.927	-43.055			2.808	-32.049
		1.246	-49.81		1.772	-37.507		1.603	-30.648				0.898	-48.695		2.733	-32.82			1.245	-44.491				0.989	-42.683		1.009	-43.038			1.761	-32.015
		1.605	-49.783		1.839	-37.498		2.031	-30.624				1.346	-48.688		1.602	-32.777			1.014	-44.486				0.948	-42.666		1.329	-42.987			1.08	-32.013
		1.261	-49.78		1.959	-37.495		1.462	-30.621				1.151	-48.683		1.743	-32.75			1.245	-44.483				0.924	-42.633		1.353	-42.967			2.596	-32.009
		1.704	-49.775		1.47	-37.486		1.382	-30.603				1.585	-48.682		1.276	-32.706			1.547	-44.482				0.948	-42.625		1.248	-42.961			2.752	-32.009
		1.745	-49.774		1.756	-37.485		1.275	-30.594				1.438	-48.674		1.6	-32.561			1.497	-44.471				2.67	-42.62		0.989	-42.957			3.362	-32.004
		1.182	-49.747		1.827	-37.477		1.504	-30.587				1.312	-48.67		1.385	-32.455			1.277	-44.464				0.992	-42.618		1.278	-42.934			1.905	-32.003
		1.131	-49.725		1.523	-37.472		3.214	-30.587				1.073	-48.662		1.136	-32.4			1.611	-44.454				3.404	-42.614		1.364	-42.908			2.547	-31.975
		1.236	-49.716		2.001	-37.457		1.592	-30.573				1.067	-48.648		1.642	-32.262			1.583	-44.451				0.927	-42.58		0.882	-42.904			2.566	-31.967
		1.636	-49.706		1.929	-37.456		1.407	-30.566				1.31	-48.612		1.496	-32.257			1.625	-44.448				2.82	-42.577		1.063	-42.9			1.398	-31.96
		1.155	-49.677		1.727	-37.454		1.523	-30.563				1.414	-48.598		1.498	-32.199			1.16	-44.435				1.5	-42.547		1.192	-42.898			3.277	-31.954
		1.301	-49.674		2.275	-37.446		1.623	-30.561				1.201	-48.598		1.686	-32.146			1.692	-44.418				3.691	-42.498		1.191	-42.896			1.965	-31.922
		1.478	-49.664		1.862	-37.43		2.163	-30.56				1.615	-48.57		1.351	-32.131			1.252	-44.412				1.531	-42.498		1.075	-42.874			0.997	-31.894
		1.532	-49.662		1.903	-37.423		1.608	-30.559				1.113	-48.567		1.167	-31.986			1.747	-44.401				1.388	-42.423		1.223	-42.855			2.025	-31.89
		1.076	-49.638		1.819	-37.397		1.303	-30.558				0.89	-48.557		1.438	-31.967			2.043	-44.382				2.36	-42.421		1.273	-42.854			1.473	-31.858
		1.112	-49.637		1.874	-37.396		1.511	-30.55				1.612	-48.552		1.597	-31.84			1.18	-44.374				1.07	-42.389		1.24	-42.85			1.73	-31.845
		1.628	-49.62		1.44	-37.394		1.762	-30.547				1.28	-48.551		1.635	-31.788			1.359	-44.372				1.011	-42.383		1.216	-42.83			1.279	-31.843
		1.545	-49.607		1.874	-37.383		1.379	-30.544				1.257	-48.543		1.301	-31.762			1.26	-44.361				1.306	-42.34		1.294	-42.826			1.186	-31.813
		1.116	-49.593		2.349	-37.38		1.896	-30.539				1.239	-48.539		1.393	-31.759			1.554	-44.342				1.287	-42.339		1.235	-42.823			3.763	-31.81
		1.682	-49.591		1.769	-37.378		1.623	-30.534				1.158	-48.53		1.588	-31.752			2.067	-44.335				0.911	-42.322		1.197	-42.815			1.627	-31.808
		2.378	-49.584		2.158	-37.375		1.585	-30.526				1.339	-48.522		1.365	-31.728			1.313	-44.319				1.996	-42.303		0.875	-42.784			1.285	-31.787
		0.946	-49.56		1.852	-37.355		1.41	-30.521				1.513	-48.522		1.419	-31.721			1.353	-44.31				1.578	-42.271		1.208	-42.775			1.994	-31.783
		1.267	-49.559		1.807	-37.355		1.74	-30.494				1.59	-48.515		2.083	-31.719			1.16	-44.304				3.268	-42.234		1.577	-42.768			1.617	-31.777
		1.03	-49.511		2.657	-37.354		1.649	-30.485				1.193	-48.501		1.543	-31.698			1.596	-44.299				2.107	-42.196		1.566	-42.764			1.781	-31.77
		1.608	-49.509		1.792	-37.349		1.795	-30.481				1.131	-48.501		1.231	-31.69			1.263	-44.296				1.849	-42.184		1.135	-42.756			1.435	-31.768
		1.156	-49.501		1.668	-37.345		1.475	-30.457				1.037	-48.5		1.598	-31.655			1.209	-44.287				0.938	-42.153		1.13	-42.746			2.883	-31.762
		1.532	-49.451		2.039	-37.337		1.833	-30.446				1.339	-48.483		1.451	-31.625			1.594	-44.284				1.883	-42.094		1.33	-42.745			1.55	-31.753
		1.441	-49.442		1.943	-37.3		1.052	-30.44				1.003	-48.476		1.349	-31.601			1.397	-44.283				1.628	-42.058		1.112	-42.715			1.31	-31.748
		1.122	-49.434		1.855	-37.294		1.511	-30.414				1.226	-48.443		1.354	-31.595			1.547	-44.278				1.332	-41.972		0.851	-42.7			1.565	-31.745
		1.201	-49.427		2.539	-37.282		1.321	-30.413				1.178	-48.4		1.662	-31.564			1.654	-44.277				2.445	-41.955		1.352	-42.682			1.725	-31.733
		1.113	-49.414		1.761	-37.279		2.696	-30.403				1.072	-48.368		1.687	-31.551			1.272	-44.27				1.134	-41.938		1.342	-42.654			1.436	-31.711
		1.047	-49.396		2.199	-37.25		2.537	-30.398				1.342	-48.358		1.934	-31.55			1.17	-44.233				1.273	-41.931		0.884	-42.631			1.235	-31.708
		1.606	-49.37		1.636	-37.247		2.486	-30.376				1.165	-48.341		1.575	-31.523			1.521	-44.227				1.154	-41.895		0.825	-42.624			1.443	-31.674
		1.699	-49.327		1.852	-37.226		1.577	-30.37				0.827	-48.321		1.351	-31.521			1.222	-44.196				1.005	-41.869		1.082	-42.618			1.421	-31.664
		1.185	-49.277		1.657	-37.218		1.627	-30.368				0.999	-48.319		1.911	-31.483			1.493	-44.189				1.724	-41.857		1.588	-42.611			1.179	-31.65
		1.574	-49.272		1.826	-37.211		2.851	-30.366				1.218	-48.31		1.589	-31.396			1.358	-44.186				0.966	-41.85		0.848	-42.599			1.512	-31.621
		1.307	-49.258		2.596	-37.207		1.767	-30.356				0.859	-48.306		1.484	-31.395			1.625	-44.184				2.503	-41.841		0.887	-42.597			1.67	-31.611
		2.012	-49.222		3.236	-37.204		1.759	-30.35				1.22	-48.266		1.35	-31.382			1.506	-44.181				1.332	-41.798		1.169	-42.596			1.666	-31.607
		1.544	-49.218		2.103	-37.198		1.482	-30.331				1.138	-48.261		1.971	-31.257			1.095	-44.163				2.149	-41.721		1.267	-42.583			1.555	-31.593
		1.138	-49.218		1.714	-37.197		1.168	-30.328				1.25	-48.257		1.351	-31.246			1.501	-44.162				0.882	-41.687		1.192	-42.571			1.703	-31.578
		1.316	-49.177		1.726	-37.196		1.396	-30.305				1.18	-48.237		1.41	-31.246			1.107	-44.153				3.341	-41.658		0.965	-42.563			1.242	-31.566
		1.221	-49.136		1.865	-37.191		2.151	-30.301				0.954	-48.231		1.642	-31.245			1.351	-44.152				1.158	-41.626		1.096	-42.51			2.14	-31.557
		1.054	-49.122		2.028	-37.176		1.807	-30.281				1.319	-48.22		1.303	-31.243			1.638	-44.142				3.619	-41.614		1.145	-42.476			2.254	-31.555
		1.194	-49.111		1.848	-37.172		1.434	-30.26				1.225	-48.205		1.477	-31.173			1.401	-44.126				2.148	-41.608		1.122	-42.455			1.417	-31.519
		1.158	-49.103		1.826	-37.163		1.293	-30.243				1.221	-48.201		1.821	-31.166			1.188	-44.125				1.005	-41.547		2.004	-42.447			1.411	-31.517
		1.071	-49.096		1.832	-37.152		2.263	-30.227				1.569	-48.176		1.513	-31.159			1.021	-44.113				1.632	-41.54		0.963	-42.398			1.436	-31.507
		1.638	-49.093		2.052	-37.151		1.593	-30.22				1.465	-48.16		1.58	-31.152			1.389	-44.107				1.009	-41.367		1.26	-42.396			1.296	-31.504
		1.658	-49.088		1.801	-37.137		1.799	-30.218				1.04	-48.156		1.457	-31.092			1.371	-44.106				1.341	-41.321		1.26	-42.381			2.003	-31.496
		1.514	-49.084		1.742	-37.132		1.306	-30.212				1.172	-48.145		1.48	-31.091			2.371	-44.106				1.499	-41.294		1.389	-42.374			2.448	-31.489
		1.264	-49.075		2.315	-37.103		3.293	-30.211				1.301	-48.107		1.71	-31.083			1.313	-44.103				1.384	-41.281		0.828	-42.347			1.307	-31.488
		1.053	-49.058		1.737	-37.1		1.792	-30.198				1.044	-48.096		1.522	-31.066			1.402	-44.1				3.924	-41.259		1.145	-42.32			1.485	-31.478
		1.385	-49.053		1.801	-37.072		1.825	-30.177				1.408	-48.09		1.823	-31.05			1.045	-44.093				1.416	-41.187		1.14	-42.306			1.723	-31.464
		1.171	-49.034		1.493	-37.062		1.269	-30.164				1.3	-48.073		1.352	-31.039			1.37	-44.08				1.034	-41.146		1.151	-42.301			1.959	-31.437
		2.023	-49.029		2.244	-37.056		1.512	-30.149				0.966	-48.052		1.446	-31.034			2.013	-44.066				2.835	-41.143		1.284	-42.241			1.422	-31.43
		1.181	-49.005		2.037	-37.038		1.758	-30.118				1.292	-48.046		1.681	-31.028			1.941	-44.044				2.031	-41.129		1.19	-42.219			1.93	-31.418
		1.154	-49.005		1.986	-37.02		1.436	-30.094				1.187	-48.042		2.177	-31.024			1.699	-44.04				1.394	-41.122		1.263	-42.216			1.686	-31.414
		1.28	-48.973		1.592	-37		1.586	-30.091				1.243	-48.04		1.397	-31.007			1.199	-44.039				2.244	-41.115		0.963	-42.213			1.378	-31.397
		1.249	-48.97		1.803	-36.976		1.943	-30.087				1.051	-48.025		1.647	-31.004			1.377	-44.036				1.926	-41.106		1.01	-42.206			2.231	-31.372
		1.118	-48.943		2.035	-36.959		1.774	-30.081				1.23	-47.985		1.484	-30.99			1.164	-44.02				0.901	-41.059		0.957	-42.203			1.545	-31.357
		1.272	-48.936		1.645	-36.952		1.951	-30.05				1.218	-47.962		1.645	-30.987			1.416	-44.014				2.292	-41.053		1.113	-42.193			2.131	-31.324
		1.401	-48.933		1.477	-36.949		1.604	-30.043				1.117	-47.961		2.344	-30.93			1.191	-44.012				2.159	-40.905		1.117	-42.168			1.674	-31.322
		1.156	-48.929		1.521	-36.949		1.769	-30.022				1.212	-47.957		1.883	-30.92			1.391	-44.003				2.285	-40.89		1.298	-42.129			1.208	-31.321
		1.612	-48.924		1.738	-36.879		2.414	-30.009				1.224	-47.954		1.346	-30.884			1.823	-44.002				1.837	-40.89		1.322	-42.125			1.401	-31.32
		1.968	-48.892		1.304	-36.857		1.494	-30.003				1.251	-47.951		1.335	-30.87			1.377	-44.002				1.498	-40.883		1.24	-42.123			2.478	-31.308
		1.633	-48.882		2.038	-36.845		1.585	-29.998				1.225	-47.951		1.412	-30.839			1.241	-43.968				4.112	-40.838		0.904	-42.107			1.747	-31.297
		1.53	-48.869		1.821	-36.844		1.629	-29.992				1.88	-47.941		1.176	-30.82			1.306	-43.946				0.977	-40.832		1.61	-42.103			1.519	-31.286
		1.94	-48.854		2.088	-36.814		1.46	-29.991				1.291	-47.935		1.421	-30.81			1.301	-43.929				1.082	-40.825		1.536	-42.028			2.617	-31.283
		1.355	-48.846		1.719	-36.809		1.584	-29.988				1.212	-47.931		1.392	-30.785			1.508	-43.907				1.434	-40.773		1.1	-41.999			1.116	-31.272
		1.525	-48.842		2.045	-36.808		2.153	-29.976				0.939	-47.907		1.713	-30.76			1.605	-43.898				2.156	-40.772		1.554	-41.981			2.24	-31.27
		1.01	-48.837		1.995	-36.789		1.986	-29.961				1.072	-47.904		1.836	-30.755			1.056	-43.893				1.324	-40.746		1.044	-41.977			2.355	-31.262
		1.221	-48.823		1.834	-36.782		1.69	-29.946				1.274	-47.877		1.6	-30.734			1.65	-43.886				1.27	-40.73		1.266	-41.975			1.757	-31.247
		1.069	-48.791		2.014	-36.778		1.736	-29.945				1.283	-47.876		1.431	-30.733			1.21	-43.874				1.322	-40.722		1.419	-41.973			1.131	-31.241
		1.05	-48.789		1.839	-36.77		1.404	-29.935				1.112	-47.811		1.18	-30.731			1.381	-43.872				1.891	-40.712		1.552	-41.921			1.62	-31.191
		1.134	-48.763		1.7	-36.768		1.877	-29.931				1.402	-47.807		1.735	-30.684			1.272	-43.859				1.1	-40.712		1.03	-41.907			1.498	-31.187
		1.473	-48.759		2.045	-36.729		1.248	-29.907				1.183	-47.807		1.549	-30.64			2.038	-43.846				2.224	-40.668		1.483	-41.893			2.068	-31.174
		1.99	-48.754		1.687	-36.727		1.42	-29.884				1.194	-47.78		1.548	-30.627			1.649	-43.838				2.464	-40.664		1.326	-41.876			1.375	-31.164
		1.79	-48.742		2.162	-36.715		1.496	-29.867				1.021	-47.772		1.555	-30.623			1.491	-43.833				2.039	-40.626		1.013	-41.861			1.794	-31.163
		1.317	-48.74		3.288	-36.711		1.424	-29.862				1.318	-47.739		1.424	-30.613			1.593	-43.828				2.048	-40.611		0.956	-41.86			2.172	-31.163
		1.133	-48.731		1.664	-36.697		2.205	-29.853				1.528	-47.735		1.31	-30.588			1.301	-43.824				2.118	-40.58		0.849	-41.853			1.297	-31.16
		0.982	-48.7		1.602	-36.676		1.681	-29.852				1.33	-47.733		1.663	-30.579			2.266	-43.823				2.212	-40.55		1.075	-41.833			1.729	-31.16
		1.369	-48.687		1.853	-36.67		1.883	-29.847				1.396	-47.704		1.452	-30.568			1.307	-43.807				0.861	-40.53		0.908	-41.818			1.308	-31.148
		1.028	-48.685		1.588	-36.66		1.554	-29.837				1.363	-47.702		1.673	-30.54			1.786	-43.806				1.108	-40.512		1.225	-41.814			2.078	-31.142
		1.244	-48.65		2.306	-36.648		1.356	-29.827				1.072	-47.686		1.534	-30.539			1.378	-43.8				1.029	-40.509		0.837	-41.804			1.776	-31.134
		1.053	-48.632		1.537	-36.642		1.676	-29.795				1.276	-47.671		2.06	-30.522			1.604	-43.8				2.556	-40.49		1.308	-41.799			1.751	-31.132
		1.242	-48.627		1.749	-36.622		1.137	-29.792				1.28	-47.64		2.08	-30.493			1.216	-43.793				1.006	-40.478		1.336	-41.786			2.413	-31.131
		1.501	-48.625		1.513	-36.593		1.778	-29.781				1.071	-47.637		2.519	-30.49			1.292	-43.79				1.343	-40.472		1.194	-41.784			1.654	-31.128
		2.016	-48.624		2.505	-36.59		1.71	-29.78				1.138	-47.631		1.559	-30.466			0.984	-43.785				1.436	-40.442		1.104	-41.767			1.586	-31.108
		1.421	-48.623		1.884	-36.585		1.58	-29.777				1.283	-47.628		2.802	-30.445			1.408	-43.775				2.305	-40.425		1.105	-41.765			1.768	-31.091
		1.175	-48.623		1.93	-36.574		1.363	-29.771				1.316	-47.609		1.127	-30.432			1.336	-43.752				1.122	-40.416		0.982	-41.762			1.267	-31.091
		0.919	-48.621		1.945	-36.567		1.686	-29.761				1.448	-47.598		1.65	-30.417			1.468	-43.743				1.434	-40.412		1.26	-41.742			2.263	-31.078
		2.029	-48.611		2.275	-36.553		1.392	-29.747				1.446	-47.595		1.56	-30.402			1.352	-43.729				2.234	-40.396		1.261	-41.737			1.232	-31.059
		1.146	-48.608		1.752	-36.547		1.711	-29.742				1.342	-47.594		1.544	-30.388			1.664	-43.715				2.223	-40.368		1.227	-41.714			3.168	-31.058
		1.2	-48.607		1.483	-36.531		1.391	-29.727				1.191	-47.581		1.133	-30.364			1.724	-43.714				2.286	-40.351		1.295	-41.705			1.834	-31.051
		1.218	-48.605		4.116	-36.528		1.664	-29.723				1.203	-47.573		1.318	-30.341			2.025	-43.712				1.45	-40.345		1.454	-41.687			1.663	-31.045
		1.167	-48.6		1.887	-36.523		1.691	-29.721				1.252	-47.572		1.602	-30.328			1.503	-43.711				2.563	-40.325		1.412	-41.68			1.748	-31.021
		1.081	-48.593		1.898	-36.503		1.375	-29.72				1.065	-47.542		1.93	-30.322			1.254	-43.709				1.059	-40.322		1.334	-41.648			2.573	-31.011
		1.159	-48.586		1.919	-36.501		2.487	-29.706				1.163	-47.54		1.533	-30.295			1.182	-43.708				1.013	-40.304		1.251	-41.615			1.161	-31.002
		1.109	-48.585		1.66	-36.5		1.329	-29.697				1.417	-47.535		1.627	-30.288			1.189	-43.691				3.096	-40.295		0.888	-41.568			1.028	-30.997
		1.402	-48.574		2.027	-36.496		1.917	-29.688				1.02	-47.516		1.765	-30.229			2.087	-43.685				1.085	-40.29		1.119	-41.562			1.343	-30.994
		2.285	-48.563		1.731	-36.492		1.667	-29.668				1.289	-47.509		1.609	-30.226			1.432	-43.685				0.966	-40.264		1.296	-41.561			1.384	-30.988
		1.087	-48.561		1.716	-36.488		1.488	-29.663				1.353	-47.503		1.648	-30.201			1.24	-43.676				1.017	-40.181		1.284	-41.559			1.629	-30.96
		0.986	-48.56		3.123	-36.484		1.439	-29.662				1.515	-47.502		1.898	-30.201			1.605	-43.672				1.399	-40.176		1.191	-41.51			1.649	-30.944
		1.087	-48.557		1.829	-36.466		1.438	-29.642				1.43	-47.496		1.794	-30.199			1.314	-43.653				2.024	-40.161		1.278	-41.498			1.177	-30.924
		1.074	-48.55		2.28	-36.46		1.597	-29.641				1.46	-47.492		2.593	-30.193			1.297	-43.651				3.037	-40.131		1.262	-41.48			1.404	-30.922
		1.315	-48.523		1.909	-36.45		1.292	-29.632				1.253	-47.48		1.325	-30.186			1.643	-43.632				1.446	-40.117		0.74	-41.465			1.627	-30.917
		1.223	-48.52		1.949	-36.449		1.508	-29.615				1.155	-47.471		1.524	-30.181			1.587	-43.63				1.698	-40.104		1.446	-41.456			1.605	-30.898
		1.263	-48.52		1.714	-36.439		1.694	-29.615				1.349	-47.454		1.533	-30.179			1.505	-43.603				1.578	-40.093		1.015	-41.424			2.387	-30.885
		1.117	-48.507		1.808	-36.405		2.079	-29.6				0.87	-47.396		1.444	-30.173			1.743	-43.6				1.894	-40.076		1.193	-41.421			2.149	-30.866
		1.04	-48.486		1.804	-36.392		1.474	-29.595				1.37	-47.379		2.667	-30.172			1.623	-43.599				1.565	-40.066		1.109	-41.404			1.247	-30.862
		1.229	-48.483		1.794	-36.382		1.784	-29.593				1.42	-47.359		1.549	-30.151			1.499	-43.579				2.684	-40.047		1.031	-41.401			1.429	-30.846
		1.692	-48.466		1.939	-36.374		1.384	-29.585				1.593	-47.359		2.205	-30.147			1.461	-43.579				1.526	-40.025		1.046	-41.394			1.275	-30.828
		1.314	-48.46		1.742	-36.365		1.554	-29.574				1.226	-47.356		1.458	-30.144			1.53	-43.556				2.247	-40.014		1.1	-41.393			1.987	-30.826
		1.208	-48.452		1.554	-36.348		1.626	-29.564				1.367	-47.352		1.303	-30.143			2.109	-43.516				1.85	-39.996		1.24	-41.388			1.546	-30.818
		1.194	-48.445		1.413	-36.348		1.354	-29.561				1.113	-47.33		1.226	-30.142			1.45	-43.514				1.769	-39.981		1.278	-41.383			1.014	-30.808
		1.169	-48.437		1.666	-36.333		1.449	-29.56				1.246	-47.325		2.027	-30.132			2.079	-43.496				1.879	-39.979		1.252	-41.379			1.108	-30.807
		1.69	-48.435		1.653	-36.329		2.348	-29.558				1.224	-47.318		1.245	-30.123			1.197	-43.486				1.745	-39.966		1.363	-41.361			1.718	-30.798
		1.484	-48.426		1.946	-36.307		2.21	-29.527				1.492	-47.313		1.549	-30.121			1.716	-43.485				1.619	-39.959		0.978	-41.352			1.813	-30.775
		1.186	-48.423		1.912	-36.292		1.888	-29.517				1.413	-47.299		1.367	-30.111			1.74	-43.462				1.873	-39.954		1.203	-41.333			1.314	-30.773
		1.781	-48.411		1.83	-36.251		1.929	-29.511				1.075	-47.295		2.185	-30.107			2.384	-43.442				2.07	-39.94		1.212	-41.324			1.568	-30.772
		1.04	-48.396		2.853	-36.247		1.486	-29.511				0.985	-47.291		1.549	-30.106			1.806	-43.428				2.301	-39.932		1.479	-41.316			2.379	-30.769
		1.019	-48.394		2.209	-36.236		1.271	-29.51				1.569	-47.287		1.489	-30.105			1.327	-43.42				1.854	-39.922		1.303	-41.298			1.561	-30.747
		1.108	-48.382		2.152	-36.233		1.338	-29.508				1.277	-47.271		1.443	-30.099			1.64	-43.418				1.864	-39.916		0.987	-41.298			2.2	-30.741
		1.596	-48.378		1.386	-36.228		2.06	-29.506				1.588	-47.271		1.639	-30.082			1.418	-43.404				1.042	-39.888		1.071	-41.289			1.704	-30.731
		2.05	-48.355		1.917	-36.203		1.553	-29.498				1.081	-47.265		1.557	-30.078			1.421	-43.394				3.603	-39.881		1.169	-41.289			1.822	-30.717
		1.403	-48.349		1.754	-36.198		1.622	-29.497				1.48	-47.257		1.666	-30.073			1.279	-43.391				2.293	-39.861		1.643	-41.279			1.454	-30.711
		1.147	-48.308		2.443	-36.197		1.472	-29.484				1.509	-47.256		1.476	-30.037			1.115	-43.368				1.861	-39.857		1.19	-41.235			1.564	-30.709
		1.203	-48.3		2.233	-36.163		1.629	-29.481				1.251	-47.221		2.003	-30.014			1.435	-43.368				1.27	-39.851		1.315	-41.231			2.629	-30.701
		1.837	-48.297		1.841	-36.159		1.14	-29.469				1.309	-47.211		1.146	-30.009			1.531	-43.358				1.846	-39.846		1.31	-41.21			1.853	-30.7
		1.67	-48.284		1.794	-36.154		1.607	-29.468				1.286	-47.189		1.438	-29.985			1.273	-43.35				1.696	-39.842		1.266	-41.176			2.102	-30.697
		0.874	-48.283		1.73	-36.149		1.641	-29.454				1.195	-47.188		1.544	-29.979			1.435	-43.335				1.695	-39.84		1.294	-41.169			1.847	-30.694
		1.596	-48.272		1.834	-36.144		1.613	-29.447				1.16	-47.183		1.808	-29.979			1.145	-43.335				1.62	-39.83		1.34	-41.165			1.489	-30.693
		2.249	-48.264		2.238	-36.138		1.617	-29.446				1.139	-47.181		1.536	-29.978			1.891	-43.321				1.608	-39.829		1.268	-41.159			1.271	-30.681
		1.328	-48.243		1.496	-36.136		1.918	-29.43				1.187	-47.178		1.476	-29.972			1.433	-43.314				2.236	-39.821		1.303	-41.149			1.399	-30.678
		1.489	-48.232		1.649	-36.112		1.939	-29.412				1.671	-47.164		1.498	-29.97			1.356	-43.293				2.035	-39.81		1.247	-41.147			1.989	-30.674
		1.231	-48.2		2.032	-36.101		1.655	-29.395				1.45	-47.145		1.63	-29.967			1.33	-43.287				1.324	-39.801		1.296	-41.112			2.029	-30.668
		1.639	-48.2		2.095	-36.099		1.449	-29.39				1.103	-47.139		1.504	-29.964			1.453	-43.276				2.43	-39.787		1.149	-41.1			2.188	-30.643
		1.134	-48.187		1.764	-36.083		1.357	-29.377				1.206	-47.132		1.494	-29.946			1.672	-43.256				1.078	-39.778		1.176	-41.085			2.151	-30.631
		1.241	-48.181		1.82	-36.082		1.406	-29.376				1.333	-47.121		1.686	-29.941			1.335	-43.239				1.16	-39.751		1.16	-41.083			2.424	-30.63
		1.581	-48.178		1.833	-36.079		2.035	-29.375				1.277	-47.119		1.418	-29.926			1.608	-43.228				2.869	-39.736		1.311	-41.072			1.807	-30.621
		1.825	-48.165		2.326	-36.069		1.455	-29.375				1.387	-47.109		1.307	-29.926			1.078	-43.22				2.378	-39.704		1.257	-41.05			1.711	-30.61
		1.196	-48.152		1.635	-36.065		1.641	-29.366				1.356	-47.08		1.321	-29.923			2.051	-43.204				1.55	-39.684		1.156	-41.035			1.404	-30.599
		1.235	-48.143		1.951	-36.052		1.565	-29.33				1.408	-47.068		1.012	-29.916			1.297	-43.197				1.589	-39.68		1.678	-40.969			1.343	-30.578
		1.234	-48.134		1.703	-36.049		1.52	-29.309				1.241	-47.066		2.298	-29.916			1.5	-43.185				1.083	-39.672		0.941	-40.949			1.723	-30.568
		1.191	-48.127		1.75	-36.048		1.543	-29.309				1.276	-47.066		2.105	-29.903			1.212	-43.181				2.261	-39.661		1.285	-40.941			1.571	-30.565
		1.992	-48.103		1.817	-36.047		1.632	-29.308				0.907	-47.061		1.497	-29.902			1.566	-43.168				2.032	-39.659		1.323	-40.939			1.053	-30.564
		1.765	-48.099		1.928	-36.025		2.101	-29.3				1.232	-47.053		1.479	-29.896			1	-43.164				1.143	-39.643		1.268	-40.905			1.717	-30.557
		1.254	-48.091		1.426	-35.999		1.745	-29.298				1.25	-47.011		2.09	-29.895			2.127	-43.155				1.8	-39.633		1.193	-40.852			1.473	-30.555
		1.556	-48.08		2.52	-35.998		1.598	-29.295				1.325	-47.007		1.17	-29.884			1.248	-43.144				3.6	-39.63		1.402	-40.793			1.967	-30.548
		1.723	-48.067		2.362	-35.986		2.013	-29.272				1.209	-47.004		1.639	-29.866			1.625	-43.139				1.37	-39.578		0.715	-40.763			2.477	-30.542
		1.068	-48.052		2.249	-35.985		1.455	-29.268				1.297	-47.003		2.106	-29.85			1.339	-43.138				3.733	-39.566		1.415	-40.755			2.137	-30.541
		1.336	-48.049		2.988	-35.984		1.316	-29.262				1.503	-47.001		1.814	-29.844			1.755	-43.134				1.27	-39.552		1.254	-40.741			2.41	-30.512
		1.083	-48.015		1.886	-35.982		1.553	-29.247				1.274	-46.999		1.448	-29.842			1.286	-43.134				2.212	-39.549		1.237	-40.73			1.739	-30.507
		1.256	-48.014		2.458	-35.973		1.558	-29.246				1.343	-46.99		1.41	-29.835			1.684	-43.13				1.2	-39.515		1.08	-40.73			2.44	-30.495
		1.757	-48.011		2.237	-35.97		1.845	-29.245				1.042	-46.989		1.529	-29.827			2.151	-43.122				1.736	-39.509		1.328	-40.726			1.446	-30.487
		1.146	-48.008		2.184	-35.962		1.542	-29.24				1.158	-46.979		1.624	-29.821			1.407	-43.112				3.069	-39.49		0.984	-40.721			1.624	-30.482
		1.725	-48.006		1.792	-35.961		2.005	-29.22				1.312	-46.955		1.935	-29.806			2.426	-43.112				1.345	-39.465		0.908	-40.677			1.4	-30.467
		1.749	-48		2.704	-35.96		1.448	-29.218				1.353	-46.941		1.56	-29.805			1.257	-43.111				1.189	-39.457		1.057	-40.668			1.156	-30.467
		1.255	-47.99		1.907	-35.944		1.319	-29.217				1.203	-46.916		2.895	-29.795			1.297	-43.109				1.846	-39.451		1.183	-40.667			1.315	-30.465
		1.71	-47.979		1.577	-35.924		1.586	-29.212				1.278	-46.913		1.934	-29.77			1.606	-43.101				2.655	-39.448		1.183	-40.665			1.738	-30.446
		1.319	-47.966		1.855	-35.904		1.688	-29.205				1.025	-46.911		1.517	-29.767			1.267	-43.101				1.809	-39.429		1.027	-40.665			1.968	-30.442
		1.183	-47.94		2.282	-35.902		1.684	-29.203				1.82	-46.897		2.261	-29.761			1.245	-43.097				1.174	-39.429		1.063	-40.649			2.351	-30.442
		1.165	-47.931		2.064	-35.896		1.46	-29.2				1.244	-46.864		2.015	-29.754			2.562	-43.09				1.661	-39.413		1.128	-40.646			1.843	-30.43
		1.105	-47.925		2.969	-35.894		2.386	-29.194				1.193	-46.864		1.597	-29.744			1.434	-43.087				2.338	-39.374		1.306	-40.645			1.736	-30.378
		1.723	-47.912		1.377	-35.881		2.542	-29.192				1.11	-46.818		1.349	-29.739			1.248	-43.083				0.978	-39.373		1.015	-40.645			1.738	-30.364
		2.832	-47.904		1.867	-35.874		1.536	-29.177				1.078	-46.811		2.124	-29.739			1.353	-43.062				1.708	-39.363		0.799	-40.617			1.984	-30.36
		1.815	-47.896		2.002	-35.868		3.791	-29.176				0.766	-46.809		1.689	-29.738			1.426	-43.025				2.888	-39.332		1.122	-40.613			1.235	-30.345
		1.61	-47.87		1.576	-35.857		1.767	-29.168				1.307	-46.809		1.382	-29.733			1.246	-43.009				1.555	-39.312		0.975	-40.591			1.583	-30.32
		1.167	-47.869		2.478	-35.846		1.677	-29.166				1.267	-46.808		1.257	-29.729			2.113	-43.007				1.043	-39.268		1.157	-40.591			1.581	-30.297
		1.283	-47.842		1.881	-35.84		2.301	-29.158				1.256	-46.806		1.328	-29.724			1.411	-42.992				1.945	-39.253		1.291	-40.584			1.489	-30.281
		1.569	-47.822		3.276	-35.835		1.578	-29.149				1.247	-46.783		1.716	-29.719			1.163	-42.986				2.106	-39.246		1.746	-40.579			2.069	-30.278
		0.957	-47.813		1.879	-35.828		1.955	-29.147				1.365	-46.777		1.535	-29.712			1.601	-42.959				2.131	-39.24		1.264	-40.568			1.636	-30.271
		1.626	-47.744		1.568	-35.815		1.616	-29.146				1.538	-46.77		1.882	-29.706			1.351	-42.955				1.635	-39.223		1.056	-40.567			1.658	-30.268
		2.486	-47.742		2.249	-35.815		1.784	-29.139				1.342	-46.766		1.495	-29.694			1.733	-42.95				1.509	-39.215		1.476	-40.538			2.527	-30.263
		1.21	-47.736		1.93	-35.812		1.739	-29.13				1.459	-46.758		1.556	-29.684			1.407	-42.946				1.75	-39.212		1.278	-40.53			1.565	-30.259
		1.521	-47.725		1.494	-35.81		1.713	-29.101				1.243	-46.722		1.395	-29.653			1.654	-42.935				2.228	-39.2		1.153	-40.528			1.538	-30.254
		1.539	-47.724		2.313	-35.801		1.56	-29.095				1.396	-46.717		1.627	-29.626			2.101	-42.922				1.147	-39.19		1.151	-40.523			1.602	-30.254
		1.6	-47.718		1.823	-35.8		1.936	-29.087				1.802	-46.71		1.84	-29.625			1.012	-42.915				1.772	-39.189		1.095	-40.515			1.56	-30.237
		1.524	-47.715		2.217	-35.796		1.402	-29.081				1.413	-46.708		1.272	-29.613			1.293	-42.911				1.033	-39.154		1.009	-40.497			1.297	-30.222
		1.13	-47.702		2.153	-35.793		1.564	-29.077				1.608	-46.702		1.411	-29.606			1.457	-42.886				1.232	-39.12		1.258	-40.495			1.825	-30.22
		1.177	-47.688		1.561	-35.792		2.598	-29.072				1.372	-46.677		2.024	-29.605			1.953	-42.858				2.11	-39.119		0.986	-40.492			2.335	-30.213
		1.223	-47.675		1.685	-35.788		1.43	-29.066				1.101	-46.663		1.862	-29.584			1.567	-42.851				1.109	-39.116		1.195	-40.482			2.032	-30.201
		1.199	-47.672		1.525	-35.788		2.006	-29.062				1.449	-46.66		1.489	-29.581			1.255	-42.848				1.071	-39.113		1.241	-40.481			1.657	-30.19
		1.277	-47.672		2.112	-35.781		1.833	-29.054				1.103	-46.658		1.933	-29.573			1.564	-42.841				2.44	-39.101		1.176	-40.46			1.559	-30.154
		1.12	-47.667		1.597	-35.772		1.556	-29.047				1.575	-46.657		1.412	-29.572			1.949	-42.828				1.507	-39.094		1.279	-40.435			1.693	-30.145
		1.622	-47.659		2.022	-35.762		1.345	-29.044				1.53	-46.656		1.537	-29.571			1.314	-42.822				2.817	-39.094		1.661	-40.435			2.013	-30.14
		1.106	-47.647		2.373	-35.743		1.735	-29.036				1.422	-46.653		2.268	-29.571			1.263	-42.808				1.42	-39.092		1.009	-40.432			1.171	-30.14
		1.851	-47.647		1.849	-35.737		1.295	-28.994				1.439	-46.631		3.238	-29.564			1.32	-42.793				2.15	-39.084		1.142	-40.401			1.536	-30.114
		2.134	-47.642		1.976	-35.725		1.543	-28.992				1.456	-46.631		1.531	-29.563			1.593	-42.785				0.937	-39.078		1.014	-40.399			1.424	-30.111
		1.023	-47.636		1.783	-35.723		1.677	-28.989				1.182	-46.623		1.411	-29.545			1.824	-42.751				2.377	-39.029		1.415	-40.392			1.364	-30.107
		1.305	-47.636		2.416	-35.722		1.25	-28.983				1.201	-46.619		3.462	-29.537			1.66	-42.714				2.633	-39.001		0.865	-40.39			2.345	-30.107
		1.063	-47.634		2.404	-35.694		1.34	-28.976				1.101	-46.614		1.649	-29.498			1.183	-42.71				2.87	-38.997		1.289	-40.383			1.494	-30.101
		1.153	-47.634		1.516	-35.693		1.778	-28.964				1.296	-46.614		1.611	-29.491			1.467	-42.696				1	-38.986		1.159	-40.37			1.472	-30.1
		1.225	-47.631		1.783	-35.688		1.501	-28.942				1.182	-46.6		1.418	-29.49			1.376	-42.681				1.747	-38.983		1.319	-40.365			1.71	-30.098
		1.163	-47.63		2.488	-35.687		1.624	-28.937				1.309	-46.598		1.563	-29.46			1.401	-42.667				1.618	-38.97		1.852	-40.351			1.565	-30.082
		1.594	-47.605		4.051	-35.676		1.594	-28.918				1.557	-46.589		1.451	-29.459			1.6	-42.662				1.715	-38.897		0.758	-40.311			2.906	-30.082
		3.054	-47.603		1.784	-35.672		1.735	-28.903				1.018	-46.567		1.477	-29.431			1.604	-42.654				1.912	-38.882		1.178	-40.299			1.75	-30.079
		1.504	-47.603		1.375	-35.647		1.52	-28.9				1.524	-46.563		1.808	-29.429			1.594	-42.649				1.804	-38.804		0.961	-40.295			1.809	-30.077
		1.738	-47.595		1.719	-35.647		1.834	-28.899				1.455	-46.56		1.593	-29.419			2.092	-42.645				2.203	-38.752		1.212	-40.264			1.388	-30.072
		1.427	-47.591		2.174	-35.61		1.844	-28.886				1.333	-46.553		1.317	-29.403			1.486	-42.637				1.053	-38.741		1.138	-40.252			2.577	-30.051
		1.368	-47.586		2.549	-35.599		1.577	-28.879				1.384	-46.552		2.185	-29.389			1.927	-42.629				1.882	-38.731		1.185	-40.248			1.589	-30.048
		1.062	-47.579		1.761	-35.568		1.322	-28.876				1.095	-46.534		1.717	-29.339			1.595	-42.627				1.138	-38.702		0.993	-40.246			1.327	-30.041
		1.128	-47.565		1.673	-35.561		1.964	-28.875				1.492	-46.533		1.733	-29.337			1.382	-42.624				2.393	-38.693		1.302	-40.244			2.576	-30.028
		1.141	-47.562		2.593	-35.542		2.113	-28.873				1.287	-46.527		1.758	-29.324			2.065	-42.623				2.372	-38.687		1.658	-40.24			1.909	-30.021
		1.151	-47.558		2.056	-35.533		2.908	-28.87				1.306	-46.525		1.712	-29.321			1.269	-42.6				1.793	-38.684		0.986	-40.202			2.026	-30.015
		1.195	-47.558		1.735	-35.51		1.455	-28.845				1.525	-46.517		1.58	-29.318			1.541	-42.588				1.802	-38.657		0.847	-40.202			1.743	-29.99
		1.42	-47.557		1.701	-35.503		1.449	-28.843				1.427	-46.504		1.664	-29.312			1.464	-42.576				1.464	-38.64		1.113	-40.198			1.72	-29.983
		1.289	-47.553		1.74	-35.493		1.549	-28.833				1.296	-46.453		2.568	-29.28			1.412	-42.567				1.719	-38.634		1.188	-40.167			1.511	-29.961
		1.216	-47.534		1.716	-35.463		1.934	-28.83				1.439	-46.436		1.641	-29.275			1.338	-42.566				1.187	-38.615		1.546	-40.162			1.433	-29.938
		1.335	-47.52		1.784	-35.458		2.829	-28.825				1.677	-46.408		1.472	-29.274			1.368	-42.54				1.163	-38.586		1.655	-40.152			1.721	-29.935
		2.171	-47.519		1.748	-35.454		1.488	-28.803				1.855	-46.365		1.191	-29.273			1.639	-42.53				1.698	-38.57		1.2	-40.139			1.946	-29.921
		1.023	-47.517		3.483	-35.452		1.808	-28.8				1.058	-46.363		1.639	-29.263			1.938	-42.527				1.573	-38.565		1.487	-40.115			2.293	-29.921
		1.232	-47.515		2.441	-35.425		1.445	-28.79				0.929	-46.361		1.354	-29.257			1.216	-42.527				2.391	-38.556		1.6	-40.103			3.167	-29.919
		1.871	-47.512		1.774	-35.402		1.561	-28.786				1.32	-46.36		1.778	-29.242			1.412	-42.521				1.509	-38.518		1.254	-40.073			1.537	-29.915
		1.35	-47.497		1.61	-35.396		1.755	-28.761				1.549	-46.354		1.195	-29.236			1.273	-42.505				2.672	-38.506		1.162	-40.053			2.211	-29.889
		1.283	-47.474		1.537	-35.392		1.705	-28.756				1.312	-46.354		1.215	-29.233			1.319	-42.496				2.719	-38.484		1.15	-40.037			1.315	-29.883
		1.987	-47.472		1.835	-35.39		1.518	-28.747				1.397	-46.326		2.11	-29.231			1.309	-42.48				2.377	-38.464		1.383	-40.032			1.974	-29.875
		1.38	-47.461		1.809	-35.383		1.686	-28.74				1.356	-46.325		2.383	-29.215			1.67	-42.473				1.356	-38.464		1.098	-40.03			1.727	-29.866
		1.12	-47.457		1.887	-35.34		1.902	-28.723				1.292	-46.301		1.687	-29.21			2.043	-42.472				1.366	-38.462		0.991	-40.029			1.522	-29.857
		1.215	-47.445		2.538	-35.309		1.634	-28.682				1.426	-46.298		1.469	-29.197			1.406	-42.468				1.203	-38.454		1.259	-40.021			1.518	-29.846
		2.12	-47.444		2.012	-35.299		1.382	-28.68				1.345	-46.281		1.566	-29.194			1.49	-42.457				1.285	-38.439		1.422	-40.01			1.276	-29.844
		0.938	-47.441		1.869	-35.298		1.152	-28.665				1.384	-46.27		4.027	-29.188			1.645	-42.451				2.046	-38.429		1.015	-39.996			1.971	-29.842
		1.486	-47.439		2.499	-35.295		1.681	-28.662				1.452	-46.258		1.423	-29.185			1.912	-42.444				1.714	-38.412		1.326	-39.972			1.365	-29.84
		1.201	-47.434		1.756	-35.28		1.638	-28.646				1.274	-46.25		1.455	-29.177			1.61	-42.439				0.935	-38.404		1.424	-39.962			3.016	-29.84
		2.145	-47.42		1.785	-35.262		1.351	-28.633				1.234	-46.241		1.385	-29.164			1.441	-42.416				4.407	-38.372		1.237	-39.947			1.454	-29.827
		1.207	-47.42		1.649	-35.257		1.352	-28.63				1.158	-46.235		2.078	-29.162			1.304	-42.416				1.411	-38.357		1.254	-39.929			1.562	-29.823
		1.15	-47.41		1.623	-35.248		1.709	-28.626				1.046	-46.227		1.405	-29.154			2.014	-42.397				2.244	-38.349		1.306	-39.921			1.521	-29.812
		1.153	-47.407		1.667	-35.247		1.446	-28.62				1.228	-46.222		1.539	-29.147			1.622	-42.37				1.708	-38.333		1.159	-39.911			1.889	-29.81
		1.245	-47.406		2.066	-35.247		1.492	-28.615				1.304	-46.141		1.406	-29.138			1.482	-42.368				2.601	-38.311		1.32	-39.908			1.584	-29.8
		1.871	-47.392		1.562	-35.231		2.021	-28.615				2.432	-46.128		1.464	-29.108			1.246	-42.366				2.24	-38.287		1.144	-39.902			2.151	-29.79
		0.994	-47.392		1.689	-35.229		1.337	-28.61				1.661	-46.118		1.362	-29.098			1.216	-42.359				2.465	-38.272		1.118	-39.901			2.649	-29.778
		1.074	-47.354		1.721	-35.215		1.958	-28.593				1.52	-46.118		1.492	-29.083			1.414	-42.322				2.013	-38.271		1.186	-39.887			1.824	-29.777
		2.072	-47.352		1.851	-35.206		1.693	-28.587				1.487	-46.117		1.68	-29.083			1.467	-42.316				1.177	-38.268		1.208	-39.865			2.345	-29.769
		1.243	-47.352		1.894	-35.203		1.606	-28.586				1.264	-46.116		1.501	-29.079			1.937	-42.307				2.208	-38.258		1.413	-39.854			1.778	-29.758
		1.528	-47.349		3.153	-35.2		1.419	-28.584				1.269	-46.093		1.649	-29.058			2.224	-42.286				1.172	-38.255		1.045	-39.849			1.568	-29.739
		1.435	-47.331		3.139	-35.199		1.675	-28.581				1.349	-46.081		1.278	-29.046			2.024	-42.278				2.275	-38.242		1.57	-39.817			2.091	-29.728
		1.557	-47.328		2.056	-35.192		1.448	-28.578				1.294	-46.056		3.638	-29.044			1.2	-42.275				2.246	-38.239		1.241	-39.811			2.42	-29.722
		1.788	-47.317		2.275	-35.192		1.754	-28.574				1.294	-46.056		1.402	-29.033			2.282	-42.271				2.254	-38.221		0.867	-39.762			2.191	-29.713
		2.599	-47.311		1.756	-35.191		1.605	-28.573				1.749	-46.045		1.646	-29.025			2.122	-42.26				2.465	-38.211		1.203	-39.76			1.906	-29.698
		1.188	-47.309		2.38	-35.184		1.019	-28.566				1.204	-46.024		2.204	-29.023			1.578	-42.258				2.167	-38.204		1.036	-39.748			1.231	-29.695
		1.658	-47.302		1.702	-35.167		1.538	-28.565				1.116	-45.992		1.987	-29.019			1.501	-42.255				2.535	-38.199		0.982	-39.747			1.672	-29.687
		1.133	-47.29		1.912	-35.14		1.574	-28.537				1.373	-45.972		1.396	-29.019			1.374	-42.245				1.887	-38.192		0.918	-39.733			1.469	-29.67
		1.604	-47.288		3.022	-35.135		1.587	-28.533				1.678	-45.959		1.471	-28.995			1.291	-42.244				2.155	-38.18		0.873	-39.727			1.809	-29.641
		1.212	-47.283		2.177	-35.129		1.707	-28.498				1.179	-45.952		1.565	-28.994			1.698	-42.24				1.162	-38.16		1.353	-39.718			1.634	-29.632
		1.263	-47.278		3.244	-35.127		1.182	-28.497				1.371	-45.94		1.508	-28.991			1.69	-42.239				2.673	-38.156		1.557	-39.713			1.932	-29.628
		1.61	-47.275		1.834	-35.109		1.563	-28.492				1.192	-45.939		1.285	-28.978			1.225	-42.236				1.619	-38.132		1.236	-39.698			1.859	-29.628
		1.907	-47.239		2.122	-35.094		1.114	-28.475				1.054	-45.926		1.189	-28.973			1.341	-42.224				2.145	-38.096		1.675	-39.668			1.115	-29.615
		1.247	-47.235		2.428	-35.091		1.783	-28.473				1.803	-45.92		2.65	-28.969			1.71	-42.223				1.529	-38.091		1.122	-39.656			1.731	-29.597
		1.317	-47.222		1.539	-35.091		2.395	-28.469				1.57	-45.919		1.701	-28.969			1.563	-42.223				2.257	-38.066		1.627	-39.614			2.493	-29.596
		1.073	-47.216		1.187	-35.086		2.087	-28.466				1.401	-45.919		1.4	-28.967			1.983	-42.206				1.352	-38.045		0.96	-39.609			1.433	-29.588
		1.8	-47.211		1.976	-35.07		1.298	-28.44				1.059	-45.906		1.277	-28.965			1.293	-42.203				2.945	-38.014		1.43	-39.597			1.347	-29.58
		1.201	-47.21		1.762	-35.067		1.476	-28.44				1.384	-45.904		2.431	-28.962			1.471	-42.202				1.616	-38.003		1.158	-39.572			1.912	-29.549
		0.963	-47.199		2.366	-35.053		1.929	-28.427				1.622	-45.901		1.593	-28.95			1.976	-42.178				2.365	-37.996		1.352	-39.561			2.02	-29.527
		1.372	-47.195		1.824	-35.029		1.912	-28.416				1.186	-45.861		4.084	-28.949			1.413	-42.177				1.645	-37.992		1.334	-39.56			1.699	-29.508
		1.089	-47.185		1.713	-35.022		1.435	-28.415				1.251	-45.846		1.43	-28.943			1.951	-42.14				1.736	-37.971		1.037	-39.552			4.023	-29.503
		2.202	-47.184		2.076	-34.98		3.015	-28.395				1.386	-45.837		2.271	-28.941			1.295	-42.133				1.795	-37.97		1.1	-39.551			1.156	-29.5
		2.26	-47.183		3.194	-34.948		2.639	-28.379				1.199	-45.825		1.342	-28.923			1.702	-42.132				2.334	-37.969		0.885	-39.545			1.658	-29.474
		1.272	-47.165		1.741	-34.939		1.802	-28.363				1.426	-45.81		1.464	-28.912			1.268	-42.123				2.053	-37.965		1.475	-39.525			1.958	-29.474
		1.453	-47.16		2.075	-34.931		1.408	-28.358				1.296	-45.799		1.584	-28.902			1.76	-42.121				2.511	-37.958		1.516	-39.463			1.579	-29.47
		1.889	-47.16		2.743	-34.926		1.607	-28.343				1.503	-45.788		1.476	-28.895			1.975	-42.119				2.255	-37.955		1.018	-39.443			2.694	-29.461
		1.421	-47.148		1.395	-34.921		1.579	-28.342				1.181	-45.785		1.417	-28.887			1.741	-42.112				2.178	-37.949		1.198	-39.428			2.171	-29.445
		1.585	-47.147		1.848	-34.907		1.49	-28.339				1.348	-45.775		1.574	-28.879			1.308	-42.11				1.598	-37.941		1.442	-39.367			1.548	-29.443
		0.975	-47.141		2.533	-34.869		1.602	-28.332				0.915	-45.773		1.845	-28.877			1.996	-42.096				2.461	-37.912		1.227	-39.356			1.772	-29.429
		1.599	-47.138		1.403	-34.822		1.553	-28.321				1.44	-45.757		1.454	-28.874			1.262	-42.083				1.773	-37.881		1.142	-39.333			1.476	-29.411
		1.041	-47.136		1.628	-34.811		1.657	-28.31				1.27	-45.742		1.395	-28.873			1.671	-42.08				1.012	-37.872		0.877	-39.322			2.812	-29.394
		2.254	-47.13		3.267	-34.786		1.607	-28.309				1.287	-45.734		1.386	-28.865			2.269	-42.071				2.167	-37.868		0.986	-39.287			1.499	-29.381
		1.445	-47.124		1.812	-34.754		1.584	-28.292				1.29	-45.734		1.573	-28.859			1.48	-42.068				1.089	-37.794		0.97	-39.266			1.384	-29.37
		1.158	-47.105		2.455	-34.753		2.457	-28.269				1.294	-45.729		1.643	-28.857			1.181	-42.063				1.145	-37.793		0.987	-39.236			1.489	-29.368
		1.246	-47.105		1.885	-34.75		2.041	-28.26				0.976	-45.707		1.406	-28.857			1.276	-42.062				1.141	-37.786		1.108	-39.218			1.522	-29.363
		1.371	-47.099		1.513	-34.748		1.837	-28.259				1.367	-45.702		1.532	-28.856			2.065	-42.057				1.592	-37.781		1.231	-39.216			1.518	-29.354
		1.959	-47.098		1.917	-34.748		1.861	-28.256				1.395	-45.682		1.419	-28.851			1.121	-42.054				1.225	-37.777		1.174	-39.149			1.48	-29.351
		3.194	-47.092		1.541	-34.734		1.525	-28.245				1.057	-45.664		1.649	-28.842			1.891	-42.052				3.754	-37.756		1.159	-39.132			1.5	-29.349
		1.089	-47.074		3.071	-34.724		1.276	-28.245				1.85	-45.645		1.644	-28.834			1.69	-42.044				2.819	-37.754		1.16	-39.118			1.73	-29.343
		1.047	-47.072		1.684	-34.707		1.49	-28.239				1.287	-45.64		1.599	-28.824			1.063	-42.022				2.856	-37.748		1.34	-39.073			1.435	-29.334
		1.427	-47.052		1.706	-34.699		1.788	-28.234				1.183	-45.62		2.576	-28.815			1.506	-42.016				4.034	-37.73		1.482	-39.061			1.882	-29.323
		2.085	-47.04		1.529	-34.689		1.436	-28.217				1.328	-45.62		1.273	-28.804			1.403	-42.008				2.934	-37.662		1.258	-39.016			2.511	-29.298
		2.124	-47.032		1.755	-34.689		1.695	-28.203				1.349	-45.617		2.25	-28.79			1.678	-41.999				1.572	-37.659		1.398	-39.011			1.507	-29.288
		1.742	-47.001		1.741	-34.667		1.645	-28.194				1.436	-45.614		1.521	-28.784			1.676	-41.998				1.212	-37.609		1.514	-38.969			1.448	-29.282
		1.361	-46.993		2.062	-34.646		1.429	-28.173				0.956	-45.608		1.379	-28.774			1.773	-41.997				2.277	-37.59		1.293	-38.963			1.64	-29.278
		1.872	-46.99		1.685	-34.626		1.307	-28.173				1.237	-45.596		1.537	-28.768			1.616	-41.984				2.527	-37.573		1.244	-38.94			2.058	-29.274
		1.692	-46.981		1.835	-34.618		1.713	-28.166				1.237	-45.57		2.645	-28.767			1.469	-41.968				2.539	-37.556		1.366	-38.94			1.478	-29.244
		2.029	-46.981		1.694	-34.592		1.465	-28.159				1.667	-45.56		1.561	-28.756			1.501	-41.964				1.055	-37.534		1.31	-38.9			1.648	-29.225
		1.046	-46.974		1.377	-34.591		1.496	-28.156				1.35	-45.548		1.575	-28.756			1.259	-41.952				1.813	-37.53		1.329	-38.895			1.58	-29.207
		1.524	-46.971		1.952	-34.575		1.87	-28.151				1.42	-45.537		1.685	-28.746			1.585	-41.947				2.812	-37.52		1.45	-38.862			1.55	-29.206
		1.764	-46.967		1.85	-34.563		1.559	-28.144				2.746	-45.537		1.857	-28.741			1.467	-41.947				2.536	-37.476		1.218	-38.847			1.83	-29.199
		1.115	-46.967		3.47	-34.562		1.392	-28.111				1.447	-45.521		1.922	-28.737			1.284	-41.933				2.243	-37.474		1.369	-38.843			1.359	-29.17
		1.921	-46.965		2.235	-34.545		1.508	-28.102				1.173	-45.475		1.628	-28.729			1.421	-41.906				2.004	-37.45		1.128	-38.752			1.521	-29.156
		1.758	-46.965		1.907	-34.544		2.166	-28.099				1.451	-45.464		1.573	-28.727			1.168	-41.906				1.895	-37.42		0.813	-38.711			1.93	-29.15
		2.902	-46.964		1.621	-34.538		1.648	-28.091				2.176	-45.463		1.497	-28.724			2.14	-41.906				1.93	-37.414		1.787	-38.707			2.132	-29.111
		1.305	-46.957		2.094	-34.518		2.203	-28.078				1.377	-45.463		2.031	-28.721			1.777	-41.902				1.802	-37.403		1.2	-38.692			1.787	-29.103
		1.694	-46.948		2.032	-34.515		1.867	-28.055				1.339	-45.458		1.462	-28.709			2.169	-41.897				1.997	-37.387		1.443	-38.674			2.11	-29.094
		1.664	-46.932		1.522	-34.513		1.816	-28.044				1.295	-45.449		2.704	-28.686			1.531	-41.887				2.212	-37.379		1.311	-38.64			2.142	-29.094
		1.181	-46.926		1.569	-34.507		2.441	-28.043				3.362	-45.445		1.427	-28.681			1.219	-41.879				1.938	-37.367		1.18	-38.626			1.576	-29.093
		2.113	-46.906		1.631	-34.5		1.494	-28.036				1.18	-45.433		3.214	-28.675			1.577	-41.873				1.765	-37.353		1.231	-38.589			2.38	-29.08
		1.058	-46.89		2.096	-34.471		1.658	-28.005				1.438	-45.432		1.361	-28.662			1.696	-41.871				1.736	-37.324		1.405	-38.581			1.523	-29.068
		0.999	-46.884		1.636	-34.465		1.53	-27.977				1.516	-45.432		1.135	-28.661			1.27	-41.86				1.948	-37.304		1.345	-38.574			1.842	-29.062
		1.536	-46.883		2.136	-34.452		1.732	-27.974				1.361	-45.431		1.492	-28.66			1.149	-41.853				2.587	-37.295		1.412	-38.533			1.589	-29.03
		1.268	-46.875		1.526	-34.451		1.731	-27.969				1.786	-45.427		2.765	-28.657			1.257	-41.847				1.405	-37.269		0.812	-38.442			1.379	-29.026
		1.164	-46.863		4.978	-34.446		1.884	-27.962				1.279	-45.418		1.483	-28.656			1.269	-41.828				2.153	-37.239		1.561	-38.425			1.304	-29.021
		1.544	-46.859		2.864	-34.432		1.494	-27.952				1.346	-45.416		1.732	-28.653			2.051	-41.824				2.329	-37.222		1.397	-38.418			1.412	-29.019
		1.034	-46.841		1.416	-34.418		1.223	-27.95				1.06	-45.41		1.612	-28.652			1.918	-41.823				3.249	-37.204		1.616	-38.386			2.301	-28.987
		1.137	-46.835		1.251	-34.407		1.544	-27.944				1.047	-45.401		1.63	-28.648			2.139	-41.815				1.853	-37.202		1.607	-38.365			2.322	-28.985
		1.548	-46.831		1.516	-34.386		1.55	-27.93				1.703	-45.364		1.845	-28.646			1.214	-41.805				1.857	-37.201		1.546	-38.356			1.543	-28.981
		1.647	-46.825		1.794	-34.372		2.247	-27.919				1.299	-45.362		1.39	-28.642			1.97	-41.795				2.099	-37.171		1.296	-38.338			2.587	-28.964
		1.215	-46.822		3.038	-34.363		1.662	-27.917				1.282	-45.352		1.799	-28.638			1.206	-41.794				2.412	-37.16		1.33	-38.335			2.776	-28.946
		1.044	-46.814		1.723	-34.346		1.813	-27.916				1.251	-45.342		1.643	-28.63			1.148	-41.786				1.97	-37.16		0.954	-38.308			1.064	-28.932
		1.617	-46.804		1.396	-34.34		1.621	-27.908				1.118	-45.333		2.515	-28.63			1.371	-41.786				1.337	-37.121		1.68	-38.267			1.877	-28.917
		1.359	-46.796		2.346	-34.338		1.818	-27.904				1.077	-45.325		1.495	-28.627			1.281	-41.772				2.31	-37.112		1.263	-38.249			2.568	-28.892
		1.586	-46.786		3.288	-34.334		1.525	-27.897				1.436	-45.323		1.477	-28.625			1.506	-41.772				2.197	-37.096		1.344	-38.239			1.794	-28.873
		1.203	-46.78		2.09	-34.324		2.112	-27.889				2.36	-45.316		1.494	-28.615			2.34	-41.76				3.947	-37.081		1.205	-38.204			1.398	-28.865
		1.649	-46.764		3.102	-34.308		1.367	-27.887				1.798	-45.309		1.358	-28.611			2.038	-41.757				1.956	-37.067		1.759	-38.178			2.229	-28.863
		1.143	-46.757		1.589	-34.302		1.658	-27.873				1.304	-45.298		1.991	-28.608			1.448	-41.749				1.12	-37.064		1.069	-38.17			2.258	-28.862
		3.099	-46.756		1.541	-34.288		1.644	-27.865				0.933	-45.292		1.487	-28.605			1.764	-41.749				1.205	-37.06		1.302	-38.158			2.503	-28.855
		1.239	-46.748		1.697	-34.282		1.843	-27.863				1.684	-45.29		1.919	-28.605			1.423	-41.738				3.698	-37.051		1.125	-38.113			1.994	-28.841
		1.46	-46.747		1.731	-34.237		1.928	-27.859				1.31	-45.27		1.371	-28.586			1.285	-41.727				2.132	-37.04		1.084	-38.099			2.98	-28.838
		1.456	-46.741		2.471	-34.232		1.379	-27.853				1.506	-45.252		1.611	-28.574			1.368	-41.724				2.42	-37.02		1.183	-38.061			1.91	-28.836
		2.509	-46.729		1.761	-34.224		2.121	-27.841				1.157	-45.246		1.514	-28.557			1.232	-41.723				2.627	-37.014		1.404	-38.041			1.671	-28.828
													1.693	-45.246		1.555	-28.53			1.957	-41.717				1.538	-37.001		1.408	-38.03			2.94	-28.82
																									2.017	-36.991		1.184	-37.92			1.608	-28.819

## Sheet: Sup Fig 8
LBD clock
		salmon RATE	zebrafish rate	chicken rate	horse rate
	0	0	0	0	0
	50	0.0814275	0.325186	0.0550347	0.0446016
	100	0.162855	0.650371	0.110069	0.0892032
	150	0.244283	0.975557	0.165104	0.133805
	200	0.32571	1.30074	0.220139	0.178406
	250	0.407138	1.62593	0.275174	0.223008
ortholog distance
		X = Divergence time (Mya)	horse Rate	chicken rate	fish rate salmon	zebrafish rate
	duck	77		0.0957
	golden eagle	91		0.1702
	ostrich	108		0.1754
	turkey	33		0.0199
	green peafowl	37		0.0199
	nothern pike	112			0.3121
	greater argentine	160			0.1792
	european grayling	55			0.0937
	lake trout	28			0.0198
	danube salmon	33			0.03
	eastern mudminnow	112			0.393
	maraene	55			0.0398
	human	94	0.12746
	dog	71	0.1177
	cat	74	0.16377
	cattle	76	0.15256
	goat	76	0.153
	sheep	76	0.153
	pig	76	0.14435
	elefant	99	0.158
	black rhinoceros	55	0.0506
	asiatic tapir	55	0.00979
	common carp	90				0.5144
	herring	199				1.3813
	rohu	78				0.559
	mexican tetra	142				1.14
	panther danio	23.1				0.0666
LBD dup (observed)
		Mya	Chicken	salmon	horse	zebrafish
		33	0.0198
		55		0.0524
	horse	55			0.0748
		33
		90				3.3992

## Sheet: Sup Fig 9
A docking carp
		LBDin
		Irms	0.898	0.947	1.098	0.897	0.873	0.956	1.236	0.898	1	0.891	0.851	1.068	1.146	1.119	1.395	0.989	1.055	1.184	1.309	1.275	0.794	1.438	1.249	1.085	1.013	1.147	0.992	1.293	1.099	1.177	1.173	0.941	1.269	1.001	1.04	1.356	1.027	1.11	1.152	1.21	1.09	1.171	0.915	1.074	0.964	0.973	1.314
		I_sc	-35.801	-35.115	-34.283	-34.121	-34.032	-33.528	-33.337	-33.234	-33.099	-33.051	-33.018	-32.958	-32.784	-32.661	-32.512	-32.421	-32.414	-32.327	-32.306	-32.284	-32.278	-32.236	-32.23	-32.193	-32.165	-32.121	-32.114	-32.11	-32.106	-32.092	-32.088	-32.062	-32.038	-32.037	-32.015	-31.968	-31.961	-31.953	-31.915	-31.911	-31.894	-31.892	-31.876	-31.867	-31.854	-31.841	-31.835
		LBDout
		Irms	1.313	2.647	2.439	1.918	2.568	2.307	2.437	2.579	2.57	1.579	1.853	4.223	1.669	1.792	2.186	2.685	2.607	3.059	3.386	1.784	2.212	2.013	2.603	1.794	3.561	2.491	2.212	2.475	3.336	3.061	4.041	5.949	3.203	3.144	2.863	3.222	2.472	3.13	3.131	3.097	3.419	2.757	1.799	2.986	3.077	2.609	2.442
		I_sc	-31.584	-30.823	-30.367	-29.82	-29.636	-29.023	-28.877	-28.398	-27.972	-26.784	-26.686	-26.656	-26.304	-26.289	-25.586	-25.39	-25.374	-25.088	-25.038	-24.79	-24.657	-24.642	-24.628	-24.485	-24.316	-24.276	-24.183	-24.166	-23.965	-23.895	-23.835	-23.67	-23.616	-23.449	-23.323	-23.247	-22.985	-22.934	-22.889	-22.879	-22.806	-22.799	-22.771	-22.762	-22.719	-22.535	-22.515
B LSBA carp		wo																														TGFβ1-SiRd12
		N1										N2										N3										N1										N2
	ctrl.	0.948699	1.06547	1.16876	1.1448	0.958162	0.939237	1.00407	1.14782	0.929774	0.693203	1.63936	0.848909	1.89784	0.568636	0.837633	0.75861	1.17447	0.870787	0.742463	0.661294	0.877147	2.14454	1.33411	0.656063	1.17906	0.669501	0.786762	0.574084	0.733685	1.04505	0.893936	1.67311	0.734477	0.919304	0.733671	1.26359	1.27003	1.01695	0.9187	1.1895	0.987345	0.818636	1.06073	1.14637	1.03741	0.709891	1.47564	0.911907
	hTGFBR2	0.872594	1.18567	0.98655	0.766087	1.18024	1.15285	0.8585	1.15225	1.01232	1.17037	1.23554	1.17897	1.05145	0.959676	1.25493	1.18032	0.833313	1.19181	1.20916	1.10908	1.62029	2.10236	1.68005	1.79049	1.44279	5.22341	1.81379	1.96528	1.22559	1.95884	2.14041	2.21571	2.67516	5.60401	7.1984	5.23858	8.59125	5.48965	5.08537	3.85057	4.33218	6.92168	8.36055	7.91632	9.93866	6.33423	5.19393	5.55491
	cTgfbr2a	1.33527	1.7025	1.23218	1.45043	1.00809	1.2954	1.45063	1.3556	1.31191	1.20158	0.854547	0.749663	0.937431	1.05261	1.07372	0.773134	0.74522	0.674286	0.9063	0.806288	0.793987	1.02848	1.313	1.15995	0.816305	0.828629	0.916314	0.942986	1.73424	1.75173	3.71708	3.18555	4.09096	2.83583	3.0569	4.70403	2.51127	4.07727	1.90747	2.85355	3.34459	2.79039	3.71265	2.12934	1.81355	4.53864	5.36803	2.17076
	cTgfbr2a LBDin	1.17963	1.11057	1.21144	1.09527	1.2505	1.15567	1.21688	1.1754	1.18366	1.20299	1.32988	1.1734	1.39077	1.10384	1.34211	0.815296	1.16378	0.893185	1.3217	1.10565	1.13487	1.24548	0.854053	0.67936	0.705729	1.27772	0.805265	0.57216	1.08817	1.06714	2.81449	3.4934	2.97717	3.34139	1.87263	2.44342	2.72409	2.21551	3.15555	2.84429	5.88608	3.21933	4.14809	2.74838	4.30249	1.82939	4.24841	5.0524
	cTgfbr2a LBDout	1.01353	1.00467	1.04494	0.875413	0.716356	0.851856	1.53137	0.997221	0.623138	1.00729	1.7299	1.26036	1.19564	1.50058	1.00683	0.861687	1.66681	1.63317	1.76388	0.974568	1.30541	1.40072	1.53429	1.13912	1.52946	1.35835	1.7282	1.29166	1.5743	1.95961	1.22373	1.0687	1.385	1.2348	0.940042	1.26923	1.14379	1.26681	1.26158	1.02501	0.885985	0.770958	1.17171	1.15737	0.638099	1.20876	0.713599	0.823293
		wo			TGFβ1-SiRd12
		N1	N2	N3	N1	N2	N3
	ctrl.	1	1	1	1.06133	1.05447	1.20166
	hTGFBR2	1.03374	1.12043	2.08229	4.80891	6.90663	14.6048
	cTgfbr2a	1.33436	0.85732	1.12856	3.29399	3.84344	10.3096
	cTgfbr2a LBDin	1.1782	1.16396	0.942993	2.78819	4.07682	5.52935
	cTgfbr2a LBDout	0.966578	1.35934	1.48211	1.18187	0.966151	1.36412
C Luciferase carp
		ctrl								hTGFBR2								cTGFBR2a								cTGFBR2a LBD in								cTGFBR2a LBD out
		N1	N2	N3	N4	N5	N6	N7	N8	N1	N2	N3	N4	N5	N6	N7	N8	N1	N2	N3	N4	N5	N6	N7	N8	N1	N2	N3	N4	N5	N6	N7	N8	N1	N2	N3	N4	N5	N6	N7	N8
	-	0.004365	0.006246	0.004606	0.010463	0.006778	0.007406	0.006059	0.013979	0.072291	0.035119	0.028227	0.065816	0.109623	0.133268	0.068265	0.100395	0.049771	0.01847	0.015602	0.050597	0.017987	0.082114	0.039501	0.070156	0.09083	0.023785	0.028453	0.06996	0.023982	0.114118	0.043741	0.080818	0.011266	0.018349	0.01807	0.091851	0.038899	0.115342	0.047188	0.09113
	+	0.092281	0.145166	0.218875	0.254479	0.085193	0.222748	0.11371	0.200429	1	1	1	1	1	1	1	1	0.683124	0.853647	0.465799	0.837473	0.267682	0.85959	0.585081	0.74413	0.692297	0.599376	0.860072	1.08449	0.401912	1.04541	0.646164	0.888094	0.157085	0.371299	0.361301	0.634734	0.204116	0.661857	0.392114	0.454052
D docking xenopus leavis
		LBDin
		Irms	0.722	0.804	0.62	1.162	1.041	1.082	1.232	1.288	1.09	1.236	1.078	0.808	1.04	0.972	1.541	1.185	1.119	1.207	0.796	1.167	0.984	1.043	1.087	1.155	1.304	0.963	1.042	1.111	1.03	0.899	0.884	1.028	0.956	1.092	1.067	0.986	0.948	1.062	0.919	0.957	1.049	1.032	1.273	1.42	0.799	1.812	1.019
		I_sc	-31.344	-31.09	-30.716	-30.493	-30.447	-30.337	-30.328	-30.309	-30.301	-30.174	-30.099	-30.088	-30.053	-29.997	-29.963	-29.944	-29.93	-29.924	-29.906	-29.852	-29.839	-29.829	-29.827	-29.825	-29.824	-29.823	-29.821	-29.812	-29.812	-29.81	-29.806	-29.801	-29.796	-29.793	-29.788	-29.787	-29.784	-29.779	-29.772	-29.759	-29.755	-29.746	-29.746	-29.706	-29.677	-29.666	-29.664
		LBDmid
		Irms	1.408	1.25	1.402	1.35	1.993	2.666	3.053	1.593	2.171	1.322	2.348	2.494	2.569	2.14	2.052	2.583	1.505	2.67	2.313	2.212	2.72	2.652	2.22	1.662	2.414	2.252	2.402	2.486	2.37	2.427	2.568	1.56	1.468	2.43	1.527	2.674	4.193	3.06	2.679	2.015	2.524	1.592	1.876	2.699	3.308	2.523	3.128
		I_sc	-31.253	-31.135	-30.771	-28.759	-28.316	-28.247	-27.771	-27.743	-27.443	-27.38	-27.35	-27.34	-27.308	-27.211	-27.147	-26.995	-26.914	-26.886	-26.865	-26.855	-26.851	-26.644	-26.427	-26.384	-26.263	-25.979	-25.978	-25.958	-25.858	-25.85	-25.717	-25.515	-25.37	-25.336	-25.203	-25.185	-25.168	-25.153	-25.145	-25.138	-25.039	-25.008	-24.973	-24.913	-24.858	-24.851	-24.812
		LBDout
		Irms	0.69	0.821	1.156	1.327	1.02	1.637	1.599	0.949	1.371	0.974	1.105	1.233	1.224	1.017	1.546	1.562	1.443	1.051	0.967	1.309	1.525	1.709	1.458	1.448	1.216	1.268	1.257	1.231	1.355	1.407	1.819	1.259	1.236	1.412	1.272	1.758	1.17	1.409	1.667	1.387	1.242	1.547	1.586	1.473	1.671	1.162	1.562
		I_sc	-26.572	-26.275	-26.237	-26.19	-26.156	-26.099	-26.083	-26.07	-26.036	-26	-25.946	-25.936	-25.918	-25.892	-25.869	-25.849	-25.791	-25.762	-25.742	-25.583	-25.551	-25.5	-25.477	-25.463	-25.429	-25.39	-25.377	-25.146	-25.075	-25.025	-24.853	-24.853	-24.83	-24.753	-24.727	-24.677	-24.67	-24.634	-24.633	-24.582	-24.479	-24.416	-24.393	-24.392	-24.27	-24.267	-24.264
E LSBA xenopus leavis
		wo										TGFβ1-SiRd12
	ctrl.	0.565957	0.603219	1.10619	0.605179	0.582454	2.72862	0.719271	0.563996	0.46294	2.06218	0.670473		0.429947	1.05566	0.81975	1.67676	0.957721	0.929111	1.8678	1.88187
	xlTgfbr2.L	3.41005	4.83336	4.83775	4.0984	5.30692	3.50903	3.67203	5.92571	6.06206	5.50257	9.59878	8.45648	14.9395	12.2353	15.2413	12.004	8.82979	7.89537	9.04689	7.47592
	xlTgfbr2.L LBDmid-in	4.63794		4.6361	3.45931	5.59982	4.7165	5.32549	4.40111	4.90489	6.03818	7.41582	7.14783	10.8202	8.64313	6.9771	6.09644	9.12384	10.0491	9.82465	7.00375
	xlTgfbr2.L LBDin	4.37504	4.31413	3.71195	3.82235	3.60281	2.71685	4.06564	2.74892	2.55811	4.21538	3.90229	7.27785	4.53654	13.3909	35.2821	7.07054	6.29405	8.62433	4.68259	7.76005
	xlTgfbr2.L LBDout	2.93903	2.11455	1.61747	3.83965	2.6091	3.66073	2.95472	2.59318	3.28834	3.09281	5.31395	3.05243	6.67751	4.57784	3.20159	3.81819	5.27496	6.63448	4.20511	3.83146
F Luciferase xenopus leavis
		ctrl			hTGFBR2			xlTGFBR2			xlTGFBR2 LBDmid-in			xlTGFBR2 LBDin			xlTGFBR2 LBDout
		N1	N2	N3	N1	N2	N3	N1	N2	N3	N1	N2	N3	N1	N2	N3	N1	N2	N3
	-	0.016377	0.017595	0.023943	0.072666	0.047283	0.029113	0.016931	0.021946	0.014234	0.014164	0.00845	0.020928	0.010528	0.010419	0.01217	0.01603	0.006612	0.010592
	+	0.334875	0.383583	0.302226	1	1	1	0.581298	0.800988	0.823359	0.798702	0.708006	1.24204	0.759558	0.723316	0.631215	0.383945	0.280588	0.494036
[truncated: 453 more columns]

## Sheet: Sup Fig 10
A docking of zebrafish TGFβ1A
		LBDin
		Irms	1.047	1.126	1.386	0.699	1.125	0.998	1.19	1.248	0.887	0.982	0.818	0.937	0.833	1.229	0.952	0.749	1.284	1.216	1.262	1.124	0.896	1.077	1.311	1.221	0.988	1.248	1.107	0.896	0.968	1.253	0.985	1.284	1.066	1.038	1.081	1.041	1.219	1.868	0.997	1.044	1.215	0.886	1.158	1.214	1.193	1.257	0.874
		I_sc	-30.9	-30.689	-30.682	-30.581	-30.269	-30.167	-29.967	-29.729	-29.669	-29.653	-29.641	-29.566	-29.528	-29.486	-29.479	-29.475	-29.45	-29.428	-29.428	-29.344	-29.291	-29.275	-29.241	-29.217	-29.191	-29.189	-29.174	-29.174	-29.164	-29.123	-29.096	-29.088	-29.06	-29.002	-28.972	-28.957	-28.889	-28.871	-28.84	-28.827	-28.811	-28.811	-28.809	-28.788	-28.756	-28.748	-28.746
		LBDout
		Irms	1.714	1.517	3.158	2.097	2.917	1.623	1.587	2.664	2.686	2.629	2.824	2.279	1.333	2.182	1.067	1.567	1.636	2.556	2.04	2.208	2.018	1.719	2.793	1.654	2.562	1.363	1.959	1.794	1.926	2.195	1.919	2.238	2.132	1.804	1.279	1.304	1.429	1.755	3.577	2.195	2.182	1.612	2.822	2.943	1.153	1.762	1.32
		I_sc	-31.212	-29.709	-29.172	-29.107	-28.841	-28.781	-28.762	-28.554	-28.532	-28.521	-27.979	-27.724	-27.647	-27.581	-27.58	-27.359	-27.354	-27.326	-26.835	-26.817	-26.789	-26.749	-26.686	-26.65	-26.606	-26.512	-26.476	-26.442	-26.42	-26.402	-26.401	-26.399	-26.39	-26.361	-26.327	-26.28	-26.222	-26.196	-26.187	-26.185	-26.179	-26.178	-26.135	-26.104	-26.089	-26.02	-25.944
B docking of horse TGFβ1
		LBDin
		Irms	0	1.119	1.084	1.017	1.481	1.049	1.399	1.235	1.412	1.051	1.284	1.331	1.262	1.253	1.075	1.374	1.301	1.131	1.029	1.075	1.321	1.184	1.112	1.384	1.259	1.386	1.174	1.275	1.318	1.243	1.361	1.329	1.161	1.249	1.327	1.387	1.409	0.963	1.173	1.149	1.103	1.085	1.15	1.283	1.051	1.382	1.14
		I_sc	-33.166	-33.165	-33.111	-32.764	-32.287	-32.138	-31.859	-31.85	-31.84	-31.817	-31.811	-31.798	-31.797	-31.778	-31.747	-31.744	-31.743	-31.74	-31.728	-31.703	-31.68	-31.66	-31.642	-31.621	-31.615	-31.608	-31.553	-31.538	-31.53	-31.514	-31.501	-31.496	-31.49	-31.484	-31.483	-31.483	-31.478	-31.478	-31.464	-31.454	-31.446	-31.436	-31.43	-31.426	-31.422	-31.421	-31.414
		LBDout
		Irms	1.334	1.051	1.123	1.473	1.191	1.107	1.374	1.378	1.232	1.203	1.224	1.272	1.238	1.333	1.287	1.139	1.519	1.174	2.487	1.218	1.15	1.175	1.35	1.088	1.201	1.519	1.111	1.066	1.582	1.119	1.215	1.317	1.152	1.568	1.18	1.419	1.31	1.181	1.538	1.007	1.301	0.891	1.083	2.712	1.203	0.938	1.37
		I_sc	-26.208	-25.227	-24.88	-24.856	-24.845	-24.793	-24.697	-24.66	-24.509	-24.441	-24.39	-24.382	-24.339	-24.265	-24.212	-24.174	-24.141	-24.131	-24.108	-24.102	-24.101	-24.09	-24.084	-24.077	-24.037	-23.97	-23.938	-23.918	-23.912	-23.909	-23.897	-23.884	-23.877	-23.847	-23.824	-23.813	-23.812	-23.798	-23.768	-23.762	-23.754	-23.747	-23.73	-23.708	-23.704	-23.703	-23.682
C docking of chicken TGFβ1
		LBDin
		Irms	1.386	1.477	1.454	1.515	1.397	1.468	1.395	1.437	1.454	1.466	0.865	1.097	0.946	1.464	1.099	0.939	0.998	1.065	1.219	0.818	0.957	1.134	1.072	1.063	0.997	1.234	0.799	1.051	1.034	1.06	0.875	1.137	0.958	1.02	0.944	1.02	0.825	0.647	1.031	0.971	1.149	1.281	1.006	0.779	0.868	1.112	0.57
		I_sc	-33.81	-33.798	-33.689	-33.676	-33.647	-33.64	-33.627	-33.524	-33.482	-33.427	-33.362	-33.349	-33.334	-33.297	-33.292	-33.27	-33.232	-33.219	-33.203	-33.199	-33.199	-33.198	-33.197	-33.197	-33.195	-33.177	-33.171	-33.171	-33.166	-33.165	-33.164	-33.163	-33.159	-33.155	-33.147	-33.145	-33.139	-33.135	-33.133	-33.131	-33.129	-33.127	-33.126	-33.124	-33.123	-33.123	-33.122
		LBDout
		Irms	1.46	1.51	1.208	0.586	1.111	0.84	0.645	0.851	0.897	0.901	1.273	0.97	0.816	1.192	0.894	0.844	1.033	1.035	0.869	0.95	1.152	1.059	0.867	1.18	0.757	0.878	0.943	0.878	0.865	1.031	1.421	1.462	1.119	1.173	1.295	1.415	1.128	1.019	0.914	1.205	1.185	1.367	0.629	0.929	0.992	1.248	1.219
		I_sc	-33.537	-33.508	-33.18	-33.176	-33.175	-33.152	-33.143	-33.115	-33.114	-33.111	-33.063	-33.039	-32.927	-32.853	-32.701	-32.553	-32.55	-32.513	-32.379	-32.302	-32.289	-32.263	-32.256	-32.158	-32.145	-32.107	-32.072	-32.049	-32.019	-31.972	-31.94	-31.88	-31.777	-31.739	-31.69	-31.666	-31.604	-31.554	-31.536	-31.515	-31.509	-31.506	-31.487	-31.397	-31.386	-31.385	-31.348
D docking of carp TGFβ1A
		LBDin
		Irms	0.811	0.759	0.921	0.636	1.254	1.069	0.968	0.943	0.893	0.855	0.851	1.007	1.065	1.056	1.033	0.932	0.937	0.96	1.047	0.847	0.836	1.018	0.907	0.986	1.079	0.897	0.899	0.89	0.868	1.084	0.973	0.899	1.066	0.937	1.115	0.92	0.958	0.707	0.974	1.431	0.921	0.923	0.947	0.965	1.134	0.961	1.327
		I_sc	-34.71	-34.305	-34.26	-34.031	-33.933	-33.89	-33.843	-33.833	-33.802	-33.791	-33.788	-33.762	-33.744	-33.742	-33.662	-33.591	-33.591	-33.589	-33.582	-33.57	-33.569	-33.493	-33.47	-33.43	-33.308	-33.269	-33.146	-33.053	-32.995	-32.747	-32.669	-32.575	-32.413	-32.317	-32.264	-32.253	-32.189	-32.166	-32.043	-32.039	-31.997	-31.989	-31.969	-31.96	-31.957	-31.939	-31.92
		LBDout
		Irms	1.742	1.658	2.752	2.475	2.242	2.046	2.27	2.179	2.249	1.88	2.405	2.459	2.304	1.449	2	2.475	2.65	2.403	2.494	2.314	2.307	2.482	2.524	1.439	2.521	2.921	2.168	2.541	2.084	2.47	1.829	2.091	2.07	2.21	2.4	1.431	2.934	2.81	2.429	2.786	3.836	2.553	2.235	2.745	1.825	1.819	3.062
		I_sc	-35.628	-33.662	-32.967	-31.706	-31.475	-31.24	-29.911	-29.856	-29.842	-29.581	-29.58	-29.313	-29.234	-29.106	-29.018	-28.735	-28.606	-28.571	-28.432	-28.334	-27.825	-27.764	-27.358	-27.339	-27.316	-27.3	-27.263	-27.256	-27.071	-27.026	-27.021	-26.793	-26.604	-26.557	-26.364	-26.355	-26.264	-26.261	-26.173	-26.134	-26.066	-26.063	-25.963	-25.898	-25.871	-25.831	-25.566
E docking of xenopus leavis TGFβ1.L
		LBDin
		Irms	0.844	0.86	0.64	0.615	0.516	0.556	0.828	0.524	0.755	0.729	0.794	0.771	0.707	0.685	0.749	0.73	0.718	0.878	1.3	1.013	0.95	1.285	1.073	0.83	0.97	1.785	0.967	0.927	0.927	0.847	0.893	0.781	1.008	1.088	0.749	0.731	1.001	0.71	0.851	0.922	0.777	0.944	0.995	0.684	0.643	1.213	0.646
		I_sc	-32.245	-31.918	-31.904	-31.849	-31.416	-31.33	-31.175	-31.096	-31.039	-31.027	-30.975	-30.814	-30.699	-30.618	-30.413	-30.406	-30.238	-29.927	-29.887	-29.878	-29.871	-29.844	-29.807	-29.765	-29.692	-29.66	-29.653	-29.59	-29.589	-29.575	-29.547	-29.526	-29.521	-29.516	-29.506	-29.503	-29.497	-29.484	-29.432	-29.423	-29.398	-29.372	-29.366	-29.366	-29.36	-29.359	-29.357
		LBDmid
		Irms	1.932	1.944	1.975	1.849	1.827	1.823	1.791	1.797	1.88	1.877	1.749	1.912	1.819	2.828	1.913	1.98	1.892	1.821	1.764	2.009	1.927	1.836	1.917	2.074	2.042	1.956	2.115	2.368	2.534	3.43	1.758	1.918	1.995	2.049	1.831	2.072	1.834	1.878	1.782	1.953	1.825	1.924	1.856	1.937	1.94	2.125	2.17
		I_sc	-26.643	-26.171	-26.161	-25.774	-25.425	-25.417	-25.334	-25.279	-25.269	-25.246	-25.207	-25.159	-25.132	-25.13	-25.124	-25.113	-25.077	-25.061	-25.039	-24.993	-24.979	-24.967	-24.954	-24.952	-24.937	-24.906	-24.892	-24.886	-24.873	-24.858	-24.84	-24.831	-24.825	-24.823	-24.797	-24.776	-24.734	-24.704	-24.694	-24.665	-24.659	-24.641	-24.634	-24.622	-24.615	-24.587	-24.459
		LBDout
		Irms	1.546	1.224	0.96	1.031	1.04	1.156	0.839	1.039	0.909	1.107	0.902	1.373	1.384	1.206	1.28	1.159	1.08	1.064	1.272	0.958	1.13	1.271	1.291	1.746	1.178	1.096	1.62	1.707	1.756	1.313	0.926	1.119	1.071	1.249	0.93	1.309	0.99	1.231	1.095	1.31	1.218	0.991	0.84	1.221	1.383	1.335	1.51
		I_sc	-29.721	-29.687	-29.478	-29.322	-29.314	-29.313	-29.31	-29.302	-29.301	-29.3	-29.296	-29.296	-29.295	-29.293	-29.292	-29.292	-29.289	-29.287	-29.268	-29.266	-29.266	-29.259	-29.257	-29.256	-29.256	-29.254	-29.241	-29.233	-29.226	-29.221	-29.22	-29.216	-29.208	-29.192	-29.191	-29.184	-29.15	-29.127	-29.123	-29.064	-29.028	-29.018	-28.995	-28.984	-28.97	-28.957	-28.947
																					117
[truncated: 453 more columns]

## Sheet: Sup Fig 11
A docking of C. harengus
	human TGFβ1	LBDin
		Irms	1.1	1.184	1.231	1.027	1.284	1.246	1.275	1.163	0.885	1.262	1.214	0.854	1.148	1.24	1.478	1.226	0.724	1.276	1.244	0.874	0.91	0.813	1.193	1.08	1.285	0.952	0.885	1.228	0.766	1.155	1.278	1.302	0.972	1.051	0.909	1.409	1.331	1.081	1.241	1.081	1.257	0.822	1.959	1.129	0.925	0.854	1.191
		I_sc	-33.493	-33.388	-33.369	-33.366	-33.35	-33.323	-33.318	-33.308	-33.3	-33.296	-33.288	-33.269	-33.266	-33.264	-33.261	-33.259	-33.257	-33.223	-33.21	-33.21	-33.207	-33.205	-33.201	-33.186	-33.179	-33.172	-33.149	-33.148	-33.139	-33.121	-33.101	-33.095	-33.092	-33.067	-33.056	-33.049	-33.043	-33.042	-33.042	-33.027	-33.023	-33.021	-33.014	-33.006	-32.997	-32.994	-32.99
		LBDout
		Irms	2.315	3.272	1.848	2.408	2.829	1.943	2.078	1.898	1.732	1.938	2.186	1.651	1.744	2.128	1.338	1.605	2.658	1.828	1.934	1.792	2.125	1.614	1.556	1.761	3.226	1.908	2.605	2.782	2.904	2.861	1.9	1.367	1.62	1.874	2.205	1.736	2.244	2.182	1.737	2.195	2.46	2.357	1.328	2.591	2.962	1.679	1.859
		I_sc	-23.182	-23.111	-22.948	-22.855	-22.744	-22.695	-22.614	-22.569	-22.435	-22.404	-22.36	-22.307	-22.191	-22.18	-22.096	-21.925	-21.9	-21.861	-21.858	-21.839	-21.759	-21.728	-21.688	-21.687	-21.686	-21.629	-21.62	-21.524	-21.474	-21.473	-21.387	-21.38	-21.363	-21.278	-21.267	-21.265	-21.246	-21.196	-21.144	-21.1	-21.095	-21.088	-21.082	-21.078	-21.074	-21.067	-21.062
	C. harengus Tgfβ1a	LBDin
		Irms	1.098	0.96	0.956	1.654	1.152	0.81	1.5	0.837	0.841	0.971	0.843	0.902	0.983	0.927	1.122	1.022	1.03	1.136	0.978	1.059	0.91	0.837	0.793	1.284	1.09	1.034	1.028	1.436	0.898	1.286	1.448	1.35	1.082	1.31	1.095	1.019	1.037	1.191	1.012	0.957	1.078	0.979	1.31	0.998	1.128	0.951	1.129
		I_sc	-33.109	-33.082	-33.064	-32.953	-32.946	-32.906	-32.799	-32.786	-32.772	-32.745	-32.738	-32.733	-32.73	-32.695	-32.693	-32.689	-32.683	-32.655	-32.649	-32.639	-32.618	-32.613	-32.601	-32.569	-32.557	-32.554	-32.525	-32.524	-32.492	-32.45	-32.411	-32.408	-32.4	-32.374	-32.37	-32.346	-32.328	-32.311	-32.306	-32.301	-32.297	-32.296	-32.278	-32.268	-32.265	-32.26	-32.254
		LBDout
		Irms	2.645	1.69	1.917	2.395	2.61	2.498	1.54	2.175	1.847	2.175	1.264	1.749	2.175	2.181	2.266	1.446	1.997	1.507	2.203	1.445	2.16	1.888	2.153	2.152	2.675	1.965	1.896	1.544	2.214	1.326	1.56	1.938	1.871	1.782	2.588	2.019	2.375	1.553	2.155	2.371	2.552	2.505	2.124	2.92	1.342	1.638	2.141
		I_sc	-29.167	-28.646	-26.415	-26.291	-25.335	-25.148	-24.449	-24.436	-24.379	-24.364	-24.242	-23.93	-23.776	-23.753	-23.631	-23.55	-23.471	-23.416	-23.276	-23.141	-23.099	-22.616	-22.548	-22.242	-22.14	-22.029	-21.969	-21.81	-21.602	-21.547	-21.454	-21.438	-21.337	-21.271	-21.231	-21.179	-21.078	-21.029	-20.941	-20.804	-20.753	-20.709	-20.709	-20.658	-20.62	-20.585	-20.491
B docking of E. lucius
	human TGFβ1	LBDin
		Irms	0.888	1.341	1.371	1.509	1.393	1.358	1.434	1.691	1.323	1.454	1.558	1.346	1.333	0.771	1.157	1.169	1.744	1.526	1.476	1.604	1.57	1.107	1.332	1.753	1.719	1.525	1.562	1.143	0.987	1.624	0.697	1.359	1.461	0.811	0.787	1.268	1.358	0.768	1.097	1.146	1.186	0.835	0.835	0.829	0.963	1.198	1.56
		I_sc	-31.92	-30.826	-30.53	-30.453	-30.418	-30.377	-30.287	-30.112	-30.028	-30.013	-29.979	-29.955	-29.953	-29.925	-29.9	-29.877	-29.858	-29.855	-29.848	-29.826	-29.785	-29.73	-29.716	-29.704	-29.694	-29.636	-29.552	-29.503	-29.343	-29.277	-29.255	-29.192	-28.984	-28.984	-28.97	-28.968	-28.944	-28.94	-28.926	-28.91	-28.907	-28.904	-28.897	-28.879	-28.874	-28.872	-28.858
		LBDout
		Irms	2.233	2.085	2.561	2.074	1.57	1.701	2	1.544	2.602	1.854	2.161	2.606	2.208	1.544	1.941	1.291	1.554	1.353	1.756	1.479	1.924	2.398	1.319	1.47	2.698	1.711	2.13	1.286	2.411	1.283	1.676	2.366	1.615	1.483	2.145	1.954	2.215	1.81	1.308	2.545	1.545	1.486	1.687	1.654	1.488	1.43	2.028
		I_sc	-29.61	-29.518	-29.16	-28.845	-28.597	-28.391	-28.243	-28.022	-27.884	-27.863	-27.853	-27.714	-27.595	-27.59	-27.574	-27.542	-27.279	-27.207	-27.194	-27.172	-27.135	-26.986	-26.921	-26.83	-26.74	-26.704	-26.631	-26.567	-26.542	-26.517	-26.503	-26.423	-26.384	-26.379	-26.376	-26.325	-26.299	-26.285	-26.197	-26.141	-26.063	-26.045	-26.016	-26.009	-26.005	-25.968	-25.935
	E.lucius Tgfβ1a	LBDin
		Irms	1.668	1.79	1.007	1.087	1.085	1.239	0.859	1.215	1.186	0.937	1.073	1.255	1.17	1.084	1.068	1.116	0.909	1.248	1.221	1.466	0.752	1.153	1.159	1.574	1.155	1.142	1.277	1.126	0.93	1.082	1.012	1.092	0.901	1.002	0.996	0.905	0.764	1.033	1.264	0.927	1.136	1.716	1.517	0.994	1.07	1.002	0.825
		I_sc	-34.534	-34.441	-34.418	-34.403	-34.381	-34.357	-34.288	-34.278	-34.271	-34.076	-34.038	-33.986	-33.962	-33.928	-33.927	-33.876	-33.811	-33.805	-33.795	-33.777	-33.767	-33.76	-33.76	-33.76	-33.752	-33.73	-33.724	-33.705	-33.704	-33.669	-33.65	-33.644	-33.634	-33.632	-33.631	-33.628	-33.59	-33.585	-33.583	-33.573	-33.564	-33.561	-33.523	-33.515	-33.5	-33.5	-33.494
		LBDout
		Irms	1.617	2.775	2.511	1.778	1.635	1.753	1.684	4.024	2.276	1.984	1.488	2.552	1.332	3.169	1.552	2.218	1.754	2.145	1.303	2.535	1.31	2.275	1.532	2.227	3.006	1.912	1.702	2.369	2.243	3.407	2.125	1.627	2.726	1.782	2.312	1.607	2.649	1.293	2.457	3.446	2.327	2.126	1.128	2.704	2.296	2.077	2.901
		I_sc	-23.352	-22.964	-22.5	-22.494	-22.187	-21.813	-21.243	-21.191	-21.164	-21.154	-21.027	-20.842	-20.761	-20.634	-20.605	-20.536	-20.299	-19.787	-19.701	-19.695	-19.638	-19.52	-19.488	-19.48	-19.469	-19.468	-19.46	-19.434	-19.419	-19.344	-19.342	-19.247	-19.126	-19.115	-19.072	-19.009	-18.992	-18.952	-18.904	-18.903	-18.888	-18.882	-18.871	-18.868	-18.844	-18.806	-18.778
C docking of S. salar
	human TGFβ1	LBDin
		Irms	0.706	1.462	0.866	1.289	0.914	0.991	1.111	0.579	1.295	1.002	0.99	1.168	0.838	0.808	0.868	0.835	0.714	0.879	1.434	1.375	1.102	0.976	1.106	0.946	1.498	1.12	0.943	0.847	0.799	0.699	1.209	1.05	1.169	1.343	0.885	0.821	1.505	0.676	1.208	0.926	0.947	0.787	1.048	0.722	0.884	0.888	0.661
		I_sc	-32.218	-30.441	-30.431	-30.356	-30.332	-30.327	-30.322	-30.314	-30.266	-30.264	-30.259	-30.238	-30.234	-30.233	-30.232	-30.225	-30.224	-30.223	-30.212	-30.209	-30.206	-30.206	-30.199	-30.187	-30.181	-30.18	-30.177	-30.176	-30.174	-30.171	-30.17	-30.168	-30.166	-30.151	-30.137	-30.135	-30.131	-30.118	-30.118	-30.118	-30.111	-30.11	-30.105	-30.105	-30.098	-30.085	-30.085
		LBDmid
		Irms	1.58	1.028	0.988	1.119	1.397	1.406	1.04	1.236	1.391	1.223	1.139	1.373	1.062	1.088	1.19	0.977	1.337	1.277	1.467	1.265	0.879	1.358	1.22	1.344	1.175	1.154	1.084	1.128	1.438	1.007	1.269	1.244	1.532	1.21	1.028	1.216	1.01	1.4	1.191	1.244	0.989	1.08	1.177	1.023	1.178	1.036	1.308
		I_sc	-32.431	-31.446	-31.433	-31.344	-31.291	-31.26	-31.249	-31.248	-31.235	-31.233	-31.23	-31.221	-31.22	-31.21	-31.209	-31.207	-31.202	-31.197	-31.188	-31.185	-31.183	-31.179	-31.175	-31.166	-31.162	-31.16	-31.154	-31.151	-31.15	-31.149	-31.14	-31.134	-31.131	-31.123	-31.118	-31.117	-31.114	-31.099	-31.098	-31.088	-31.088	-31.08	-31.078	-31.077	-31.074	-31.073	-31.07
		LBDout
		Irms	0.967	0.929	0.954	1.06	1.551	1.01	0.993	1.072	0.919	0.933	0.933	1.086	1.016	0.912	0.885	1.308	0.978	1.154	1.102	1.035	1.232	1.175	0.724	1.795	1.043	0.895	0.996	1.229	1.012	1.069	0.996	1.048	1.008	1.211	0.907	0.84	1.028	1.144	1.267	1.093	1.21	1.158	1.135	0.839	1	1.07	1.111
		I_sc	-33.4	-33.26	-33.145	-33.091	-33.086	-33.028	-32.955	-32.949	-32.94	-32.891	-32.882	-32.88	-32.88	-32.869	-32.861	-32.855	-32.847	-32.826	-32.814	-32.789	-32.78	-32.778	-32.768	-32.765	-32.764	-32.755	-32.745	-32.738	-32.734	-32.728	-32.708	-32.682	-32.668	-32.668	-32.657	-32.655	-32.655	-32.643	-32.64	-32.639	-32.632	-32.626	-32.624	-32.62	-32.609	-32.608	-32.588
	S. salar Tgfβ1a	LBDin
		Irms	0.689	1.03	1.077	1.114	0.974	1.225	1.015	1.189	1.338	1.03	1.212	1.085	0.917	1.199	0.898	0.953	0.965	0.905	1.226	1.223	1.281	0.971	1.227	1.006	1.102	1.025	1.125	0.917	0.97	1.442	1.085	1.052	1.357	0.937	0.953	1.246	1.162	1.023	0.879	0.87	1.101	1.176	0.967	1.31	1.032	1.144	1.416
		I_sc	-33.624	-33.594	-31.279	-31.235	-31.165	-31.1	-31.054	-31.037	-31.024	-30.966	-30.949	-30.941	-30.918	-30.917	-30.906	-30.905	-30.882	-30.874	-30.863	-30.862	-30.835	-30.809	-30.808	-30.797	-30.792	-30.761	-30.754	-30.743	-30.739	-30.735	-30.728	-30.72	-30.718	-30.714	-30.712	-30.697	-30.689	-30.681	-30.654	-30.622	-30.613	-30.611	-30.609	-30.602	-30.598	-30.597	-30.591
		LBDmid
		Irms	1.58	1.028	0.988	1.119	1.397	1.406	1.04	1.236	1.391	1.223	1.139	1.373	1.062	1.088	1.19	0.977	1.337	1.277	1.467	1.265	0.879	1.358	1.22	1.344	1.175	1.154	1.084	1.128	1.438	1.007	1.269	1.244	1.532	1.21	1.028	1.216	1.01	1.4	1.191	1.244	0.989	1.08	1.177	1.023	1.178	1.036	1.308
		I_sc	-32.431	-31.446	-31.433	-31.344	-31.291	-31.26	-31.249	-31.248	-31.235	-31.233	-31.23	-31.221	-31.22	-31.21	-31.209	-31.207	-31.202	-31.197	-31.188	-31.185	-31.183	-31.179	-31.175	-31.166	-31.162	-31.16	-31.154	-31.151	-31.15	-31.149	-31.14	-31.134	-31.131	-31.123	-31.118	-31.117	-31.114	-31.099	-31.098	-31.088	-31.088	-31.08	-31.078	-31.077	-31.074	-31.073	-31.07
		LBDout
		Irms	1.491	1.587	1.45	1.096	1.058	1.692	1.378	1.194	1.424	1.253	1.452	1.224	1.184	1.419	1.183	1.309	1.25	1.318	1.019	1.295	1.451	1.411	1.493	1.114	1.008	1.229	1.272	1.517	1.43	1.235	1.266	0.969	1.276	1.181	1.246	1.563	1.042	1.239	1.155	1.459	1.446	1.41	1.08	1.23	1.072	1.283	1.177
		I_sc	-32.895	-32.881	-32.438	-31.387	-31.202	-31.181	-31.017	-31.01	-31.01	-31.004	-30.992	-30.986	-30.961	-30.957	-30.95	-30.941	-30.939	-30.939	-30.935	-30.925	-30.921	-30.918	-30.914	-30.91	-30.901	-30.898	-30.898	-30.896	-30.892	-30.891	-30.888	-30.886	-30.877	-30.877	-30.877	-30.872	-30.871	-30.867	-30.862	-30.862	-30.861	-30.861	-30.85	-30.849	-30.847	-30.839	-30.839
D docking of S. namaycush
	human TGFβ1	LBDin
		Irms	0.618	1.05	1.107	1.156	1.222	0.938	0.865	1.07	0.918	1.055	0.922	1.04	1.385	0.853	1.117	0.783	0.742	0.861	0.681	1.045	0.884	1.085	0.94	0.655	0.878	1.234	0.821	1.224	1.005	1.076	1.515	0.885	0.918	1.069	0.73	0.99	0.952	1.198	1.131	0.616	1.18	1.088	1.082	1.286	1.046	1.297	1.254
		I_sc	-33.517	-31.042	-30.801	-30.432	-30.176	-30.018	-30.016	-29.999	-29.993	-29.992	-29.984	-29.982	-29.977	-29.975	-29.975	-29.972	-29.965	-29.961	-29.96	-29.955	-29.932	-29.926	-29.918	-29.898	-29.885	-29.869	-29.864	-29.864	-29.863	-29.845	-29.843	-29.84	-29.839	-29.838	-29.837	-29.836	-29.831	-29.827	-29.817	-29.815	-29.815	-29.812	-29.809	-29.808	-29.807	-29.796	-29.792
		LBDout
		Irms	0.76	0.715	0.692	0.833	1.222	0.875	0.887	0.847	0.884	1.068	0.885	0.909	0.92	0.863	0.845	0.944	0.759	0.865	0.823	1.297	1.099	0.91	0.772	0.89	1.321	1.368	0.956	0.796	0.958	0.952	0.699	0.901	1.237	0.739	0.782	0.633	1.226	0.852	0.787	1.008	0.998	1.361	0.831	1.33	1.315	0.699	0.869
		I_sc	-32.977	-32.007	-31.925	-31.859	-31.646	-31.572	-31.553	-31.521	-31.512	-31.497	-31.389	-31.382	-31.382	-31.368	-31.358	-31.354	-31.351	-31.349	-31.348	-31.347	-31.347	-31.345	-31.34	-31.337	-31.333	-31.332	-31.33	-31.329	-31.329	-31.328	-31.322	-31.319	-31.314	-31.313	-31.309	-31.306	-31.306	-31.305	-31.301	-31.3	-31.3	-31.298	-31.296	-31.283	-31.278	-31.276	-31.275
	S. namaycush Tgfβ1a	LBDin
		Irms	1.079	1.236	1.413	1.343	0.947	1.018	0.994	1.043	1.049	1.108	0.99	1.113	1.058	1.135	1.016	1.216	1.134	0.991	1.063	1.169	0.993	0.978	0.798	1.071	0.947	1.155	1.098	1.155	1.207	1.071	1.14	1.029	1.11	1.514	1.305	1.147	1.494	1.268	1.132	0.774	1.258	1.079	1.076	1.115	1.148	0.89	1.102
		I_sc	-31.819	-31.793	-31.749	-31.715	-31.655	-31.648	-31.647	-31.646	-31.644	-31.636	-31.629	-31.576	-31.514	-31.508	-31.507	-31.498	-31.494	-31.487	-31.478	-31.476	-31.46	-31.46	-31.454	-31.428	-31.383	-31.354	-31.323	-31.319	-31.315	-31.31	-31.299	-31.216	-31.101	-31.069	-30.988	-30.926	-30.923	-30.918	-30.912	-30.889	-30.887	-30.852	-30.852	-30.845	-30.843	-30.836	-30.824
		LBDout
		Irms	0.683	0.908	0.923	1.016	0.871	1.383	1.378	0.997	1.387	1.081	0.887	0.903	1.198	1.095	1.045	0.969	1.028	1.121	1.057	1.125	1.21	1.117	1.298	1.047	1.025	1.22	1.192	1.05	1.239	1.052	0.92	1.048	1.147	1.004	1.442	1.001	1.071	1.304	1.211	1.081	1.291	1.206	0.995	0.927	0.921	1.119	1.183
		I_sc	-32.533	-32.48	-32.478	-32.385	-32.336	-32.167	-32.102	-32.072	-32.057	-31.944	-31.757	-31.753	-31.732	-31.703	-31.699	-31.698	-31.677	-31.669	-31.665	-31.664	-31.635	-31.611	-31.596	-31.583	-31.572	-31.563	-31.535	-31.519	-31.518	-31.514	-31.514	-31.485	-31.481	-31.462	-31.452	-31.437	-31.436	-31.432	-31.424	-31.422	-31.418	-31.415	-31.405	-31.4	-31.395	-31.392	-31.39
[truncated: 453 more columns]

## Sheet: Sup Fig 19
B + C splice events horse
	uniq										Ratio
	E4-E5	E3'-E4	E3-E4	E3-E2'	E2'-E3'	E2-E3'	E2-E3	E1-E2'	E1-E2		E1_to_E2_or_E2'
uterus	239	30	0	188	200	0	48	21	162		0.885246
uterus	230	18	0	223	184	0	47	17	159		0.903409
ovary	413	43	0	332	313	0	72	12	226		0.94958
ovary	372	37	0	314	305	0	58	10	190		0.95
oviduct	701	84	0	547	545	0	132	57	408		0.877419
oviduct	794	81	0	576	621	0	112	52	482		0.902622
aorta	263	44	0	254	250	0	53	9	142		0.940397
aorta	265	30	0	228	215	0	37	11	174		0.940541
vena_cava	266	53	0	193	209	0	55	4	132		0.970588
vena_cava	171	32	0	110	150	0	18	1	80		0.987654
corium	1023	156	0	884	872	0	200	43	435		0.910042
corium	843	111	0	751	733	0	159	27	338		0.926027
jugular	930	141	0	716	736	0	178	54	489		0.900552
jugular	674	102	0	542	550	0	131	37	397		0.914747
lobus_inferior_pulmonis_dextri	711	125	0	573	603	0	134	34	416		0.924444
lobus_inferior_pulmonis_dextri	876	152	0	701	729	0	173	24	455		0.949896
lobus_medius_pulmonis_dextri	567	89	0	487	500	0	102	41	282		0.873065
lobus_medius_pulmonis_dextri	662	112	0	518	564	0	109	39	331		0.894595
lobus_superior_pulmonis_dextri	1046	159	0	853	821	0	222	47	481		0.910985
lobus_superior_pulmonis_dextri	811	128	0	653	644	0	162	31	452		0.935818
left_atrium	94	4	0	74	63	0	13	5	43		0.895833
left_atrium	121	5	0	87	103	0	20	5	65		0.928571
left_ventricle	190	9	0	148	129	0	21	14	84		0.857143
left_ventricle	165	13	0	114	123	0	25	11	85		0.885417
right_atrium	83	9	0	59	53	0	10	9	49		0.844828
right_atrium	82	6	0	41	39	0	7	2	34		0.944444
right_ventricle	89	11	0	75	65	0	9	1	55		0.982143
right_ventricle	79	13	0	63	58	0	11	0	34		1
B + D splice events chicken
	E1-E2	E1-E2'	E2-E3	E2-E3'	E3-E2'	E2'-E3'	E3'-E4	E4-E5			Ratio
	multi										E1_to_E2_or_E2'
brain	7	0	64	64	0	49	0	0			1
heart	13	0	130	130	0	95	0	0			1
kidney	15	0	122	122	0	83	0	0			1
liver	2	0	31	31	0	21	0	1			1
	uniq
brain	6	0	0	0	61	15	53	46
heart	17	0	0	0	109	54	93	76
kidney	8	0	0	0	96	49	67	76
liver	1	0	0	0	15	11	25	22
	sum
brain	13	0	64	64	61	64	53	46
heart	30	0	130	130	109	149	93	76
kidney	23	0	122	122	96	132	67	76
liver	3	0	31	31	15	32	25	23
